# Supplementary material for: Self-repair protects microtubules from their destruction by molecular motors
Source: Nat Mater. Author manuscript; Available in PMC 2021 Dec 1. (PMC7611741; doi:10.1038/s41563-020-00905-0)
Supplement: Source Data Fig 2 [file EMS135429-supplement-Source_Data_Fig_2.xlsx]

## Sheet: 2D
no Klp2								1 nM klp2
exp 1				exp 2				exp 1				exp 1
AY1				AY2				BY1				BY2
time (min)	Mt number	%		time (min)	Mt number	%		time (min)	Mt number	%		time (min)	Mt number	%
2	455	100		2	133	100		2	838	100		2	292	100
4	440	96.7033		4	133	100		4	642	76.611		4	275	94.1781
6	379	83.2967		6	123	92.4812		6	444	52.9833		6	198	67.8082
8	317	69.6703		8	112	84.2105		8	285	34.0095		8	140	47.9452
10	270	59.3407		10	96	72.1805		10	185	22.0764		10	87	29.7945
12	226	49.6703		12	82	61.6541		12	142	16.9451		12	63	21.5753
14	194	42.6374		14	71	53.3835		14	119	14.2005		14	42	14.3836
16	169	37.1429		16	64	48.1203		16	102	12.1718		16	31	10.6164
18	153	33.6264		18	57	42.8571		18	94	11.2172		18	27	9.24658
20	140	30.7692		20	50	37.594		20	85	10.1432		20	23	7.87671
22	132	29.011		22	42	31.5789		22	74	8.83055		22	20	6.84932
24	123	27.033		24	33	24.812		24	71	8.47255		24	15	5.13699
26	108	23.7363		26	31	23.3083		26	70	8.35322		26	11	3.76712
28	98	21.5385		28	28	21.0526		28	61	7.27924		28	10	3.42466
30	93	20.4396		30	24	18.0451		30	59	7.04057		30	9	3.08219
32	89	19.5604		32	23	17.2932		32	53	6.32458		32	9	3.08219
34	83	18.2418		34	22	16.5414		34	51	6.08592		34	9	3.08219
36	83	18.2418		36	21	15.7895		36	46	5.48926		36	8	2.73973
38	82	18.022		38	21	15.7895		38	42	5.01193		38	7	2.39726
40	79	17.3626		40	20	15.0376		40	38	4.53461		40	7	2.39726
42	77	16.9231		42	20	15.0376		42	38	4.53461		42	7	2.39726
44	71	15.6044		44	20	15.0376		44	35	4.17661		44	7	2.39726
46	67	14.7253		46	20	15.0376		46	33	3.93795		46	7	2.39726
48	65	14.2857		48	20	15.0376		48	31	3.69928		48	7	2.39726
50	62	13.6264		50	19	14.2857		50	31	3.69928		50	6	2.05479
52	60	13.1868		52	19	14.2857		52	29	3.46062		52	6	2.05479
54	57	12.5275		54	19	14.2857		54	29	3.46062		54	6	2.05479
56	56	12.3077		56	19	14.2857		56	28	3.34129		56	6	2.05479
58	54	11.8681		58	19	14.2857		58	27	3.22196		58	6	2.05479
60	52	11.4286		60	19	14.2857		60	24	2.86396		60	6	2.05479

## Sheet: 2F
no motors																																				1 nM Klp2
exp 1				exp 2				exp 3				exp 4				exp 5				exp 6				exp 7				exp 8				exp 9				exp 1				exp 2				exp 3				exp 4
AY1				AY2				AY3				AY4				AY5				AY6				AY7				AY8				AY9				BY1				BY2				BY3				BY4
time (min)	Mt number	%		time (min)	Mt number	%		time (min)	Mt number	%		time (min)	Mt number	%		time (min)	Mt number	%		time (min)	Mt number	%		time (min)	Mt number	%		time (min)	Mt number	%		time (min)	Mt number	%		time (min)	Mt number	%		time (min)	Mt number	%		time (min)	Mt number	%		time (min)	Mt number
2	42	100		2	24	100		2	21	100		2	29	100		2	25	100		2	46	100		2	31	100		2	52	100		2	101	100		2	85	100		2	28	100		2	109	100		2	60
4	42	100		4	23	95.8333		4	21	100		4	29	100		4	24	96		4	46	100		4	31	100		4	51	98.0769		4	99	98.0198		4	85	100		4	28	100		4	107	98.1651		4	60
6	41	97.619		6	23	95.8333		6	21	100		6	29	100		6	19	76		6	46	100		6	31	100		6	37	71.1538		6	95	94.0594		6	82	96.4706		6	27	96.4286		6	99	90.8257		6	58
8	40	95.2381		8	23	95.8333		8	21	100		8	29	100		8	12	48		8	46	100		8	31	100		8	23	44.2308		8	89	88.1188		8	79	92.9412		8	23	82.1429		8	77	70.6422		8	42
10	40	95.2381		10	22	91.6667		10	21	100		10	29	100		10	7	28		10	45	97.8261		10	31	100		10	19	36.5385		10	83	82.1782		10	76	89.4118		10	17	60.7143		10	56	51.3761		10	21
12	38	90.4762		12	17	70.8333		12	21	100		12	29	100		12	7	28		12	44	95.6522		12	31	100		12	19	36.5385		12	81	80.198		12	72	84.7059		12	12	42.8571		12	46	42.2018		12	8
14	38	90.4762		14	16	66.6667		14	21	100		14	29	100		14	7	28		14	43	93.4783		14	31	100		14	19	36.5385		14	76	75.2475		14	67	78.8235		14	10	35.7143		14	36	33.0275		14	6
16	37	88.0952		16	15	62.5		16	21	100		16	29	100		16	7	28		16	38	82.6087		16	31	100		16	19	36.5385		16	71	70.297		16	62	72.9412		16	8	28.5714		16	29	26.6055		16	6
18	37	88.0952		18	14	58.3333		18	21	100		18	29	100		18	7	28		18	34	73.913		18	31	100		18	19	36.5385		18	63	62.3762		18	57	67.0588		18	8	28.5714		18	27	24.7706		18	5
20	35	83.3333		20	14	58.3333		20	21	100		20	29	100		20	7	28		20	33	71.7391		20	31	100		20	19	36.5385		20	61	60.396		20	46	54.1176		20	8	28.5714		20	22	20.1835		20	3
22	35	83.3333		22	13	54.1667		22	21	100		22	29	100		22	7	28		22	32	69.5652		22	31	100		22	19	36.5385		22	55	54.4554		22	45	52.9412		22	8	28.5714		22	20	18.3486		22	1
24	35	83.3333		24	13	54.1667		24	21	100		24	29	100		24	7	28		24	29	63.0435		24	30	96.7742		24	19	36.5385		24	52	51.4851		24	36	42.3529		24	8	28.5714		24	17	15.5963		24	0
26	34	80.9524		26	13	54.1667		26	21	100		26	29	100		26	7	28		26	25	54.3478		26	28	90.3226		26	19	36.5385		26	46	45.5446		26	30	35.2941		26	7	25		26	17	15.5963		26	0
28	34	80.9524		28	13	54.1667		28	21	100		28	29	100		28	7	28		28	19	41.3043		28	26	83.871		28	19	36.5385		28	43	42.5743		28	26	30.5882		28	7	25		28	16	14.6789		28	0
30	34	80.9524		30	13	54.1667		30	21	100		30	29	100		30	7	28		30	16	34.7826		30	23	74.1935		30	19	36.5385		30	41	40.5941		30	21	24.7059		30	7	25		30	16	14.6789		30	0
32	34	80.9524		32	13	54.1667		32	21	100		32	29	100		32	7	28		32	15	32.6087		32	18	58.0645		32	18	34.6154		32	39	38.6139		32	18	21.1765		32	7	25		32	15	13.7615		32	0
34	34	80.9524		34	13	54.1667		34	21	100		34	29	100		34	7	28		34	13	28.2609		34	13	41.9355		34	18	34.6154		34	35	34.6535		34	16	18.8235		34	7	25		34	15	13.7615		34	0
36	34	80.9524		36	13	54.1667		36	21	100		36	29	100		36	7	28		36	11	23.913		36	11	35.4839		36	18	34.6154		36	31	30.6931		36	12	14.1176		36	7	25		36	15	13.7615		36	0
38	34	80.9524		38	13	54.1667		38	21	100		38	29	100		38	7	28		38	10	21.7391		38	8	25.8065		38	18	34.6154		38	31	30.6931		38	11	12.9412		38	7	25		38	15	13.7615		38	0
40	32	76.1905		40	13	54.1667		40	21	100		40	29	100		40	7	28		40	10	21.7391		40	7	22.5806		40	18	34.6154		40	30	29.703		40	10	11.7647		40	7	25		40	15	13.7615		40	0
42	31	73.8095		42	13	54.1667		42	21	100		42	29	100		42	7	28		42	9	19.5652		42	6	19.3548		42	18	34.6154		42	28	27.7228		42	9	10.5882		42	7	25		42	15	13.7615		42	0
44	31	73.8095		44	13	54.1667		44	21	100		44	29	100		44	7	28		44	9	19.5652		44	5	16.129		44	18	34.6154		44	26	25.7426		44	9	10.5882		44	7	25		44	15	13.7615		44	0
46	31	73.8095		46	13	54.1667		46	21	100		46	29	100		46	7	28		46	9	19.5652		46	3	9.67742		46	18	34.6154		46	25	24.7525		46	9	10.5882		46	7	25		46	15	13.7615		46	0
48	29	69.0476		48	13	54.1667		48	21	100		48	29	100		48	7	28		48	9	19.5652		48	3	9.67742		48	18	34.6154		48	25	24.7525		48	9	10.5882		48	7	25		48	15	13.7615		48	0
50	27	64.2857		50	13	54.1667		50	21	100		50	29	100		50	7	28		50	9	19.5652		50	3	9.67742		50	18	34.6154		50	24	23.7624		50	7	8.23529		50	7	25		50	15	13.7615		50	0
52	25	59.5238		52	13	54.1667		52	21	100		52	29	100		52	7	28		52	9	19.5652		52	3	9.67742		52	18	34.6154		52	23	22.7723		52	7	8.23529		52	7	25		52	15	13.7615		52	0
54	25	59.5238		54	13	54.1667		54	21	100		54	29	100		54	7	28		54	9	19.5652		54	3	9.67742		54	18	34.6154		54	23	22.7723		54	6	7.05882		54	7	25		54	15	13.7615		54	0
56	24	57.1429		56	13	54.1667		56	21	100		56	29	100		56	7	28		56	9	19.5652		56	3	9.67742		56	18	34.6154		56	23	22.7723		56	3	3.52941		56	7	25		56	15	13.7615		56	0
58	24	57.1429		58	13	54.1667		58	21	100		58	29	100		58	7	28		58	9	19.5652		58	3	9.67742		58	18	34.6154		58	23	22.7723		58	3	3.52941		58	7	25		58	15	13.7615		58	0
60	24	57.1429		60	13	54.1667		60	21	100		60	29	100		60	7	28		60	9	19.5652		60	3	9.67742		60	18	34.6154		60	23	22.7723		60	2	2.35294		60	7	25		60	15	13.7615		60	0
[truncated: 34 more columns]

## Sheet: 2H
condition	number of MT analysed	number of MT that break	number of Mt that depolymerize from the end	% of MT undergoing breakage within the lattice	% of MT undergoing depolymerization from the end
CTRL	7	1	6	14.3
CTRL	54	8	46	14.81
Total	61	9	52	14.75	85.25
0,5 nM klp2	19	9	10	47.4
0,5 nM klp2	12	8	4	66.6
0,5 nM klp2	85	46	39	54.1
0,5 nM klp2	70	36	34	51.4
Total	186	99	87	53.22	46.78
1 nM klp2	31	24	7	77.42
1 nM klp2	23	15	8	65.2
Total	54	39	15	72.22	27.78
10 nM klp2	20	15	5	75	25

## Sheet: 2I
condition	number of MT analysed	total length analysed	number of break	breakage frequency
CTRL	7	88.39	1	0.0113135
CTRL	54	692.052	10	0.0144498
Total	61	780.442	11	0.0140946
0,5 nM klp2	19	340.389	10	0.0293782
0,5 nM klp2	12	229.654	8	0.034835
0,5 nM klp2	85	1473.53	48	0.0325748
0,5 nM klp2	70	1165.03	40	0.0343338
Total	186	3208.61	106	0.0330361
1 nM klp2	31	570.839	30	0.0525542
1 nM klp2	23	324.172	17	0.0524413
Total	54	895.011	47	0.0525133
10 nM klp2	20	251.311	18	0.0716275
