# Supplementary material for: Self-repair protects microtubules from their destruction by molecular motors
Source: Nat Mater. Author manuscript; Available in PMC 2021 Dec 1. (PMC7611741; doi:10.1038/s41563-020-00905-0)
Supplement: Source Data Fig 3 [file EMS135429-supplement-Source_Data_Fig_3.xlsx]

## Sheet: 3F
condition	number of MT analysed	number of MT that break	number of Mt that depolymerize from the end	% of MT undergoing breakage within the lattice	% of MT undergoing depolymerization from the end
CTRL without ATP	7	1	6	0.143
CTRL without ATP	6	1	5	0.166
Total	13	2	11	0.1538	0.8462
with ATP	14	5	9	0.357
with ATP	16	6	10	0.375
with ATP	6	2	4	0.333
Total	36	13	23	0.3421	0.6579

## Sheet: 3G
condition	number of MT analysed	total length analysed	number of break	breakage frequency
CTRL without ATP	7	185.8	1	0.00538213
CTRL without ATP	6	314.2	1	0.00318269
Total	13	500	2	0.004
with ATP	14	463.1	6	0.0129562
with ATP	16	507.7	7	0.0137877
with ATP	6	167.2	3	0.0179426
Total	36	1138	16	0.0140598

## Sheet: 3H
no motors																												50 pM dyneins								1 nM dyneins
exp 1				exp 2				exp 3				exp 4				exp 5				exp 6				exp 7				exp 1				exp 2				exp 1				exp 2
AY1				AY2				AY3				AY4				AY5				AY6				AY7				BY1				BY2				CY1				CY2
time (min)	Mt number	%		time (min)	Mt number	%		time (min)	Mt number	%		time (min)	Mt number	%		time (min)	Mt number	%		time (min)	Mt number	%		time (min)	Mt number	%		time (min)	Mt number	%		time (min)	Mt number	%		time (min)	Mt number	%		time (min)	Mt number	%
2	42	100		2	24	100		2	21	100		2	29	100		2	25	100		2	46	100		2	31	100		2	98	100		2	113	100		2	86	100		2	66	100
4	42	100		4	23	95.8333		4	21	100		4	29	100		4	24	96		4	46	100		4	31	100		4	98	100		4	113	100		4	86	100		4	62	93.9394
6	41	97.619		6	23	95.8333		6	21	100		6	29	100		6	19	76		6	46	100		6	31	100		6	98	100		6	113	100		6	83	96.5116		6	57	86.3636
8	40	95.2381		8	23	95.8333		8	21	100		8	29	100		8	12	48		8	46	100		8	31	100		8	98	100		8	113	100		8	79	91.8605		8	51	77.2727
10	40	95.2381		10	22	91.6667		10	21	100		10	29	100		10	7	28		10	45	97.8261		10	31	100		10	97	98.9796		10	111	98.2301		10	73	84.8837		10	46	69.697
12	38	90.4762		12	17	70.8333		12	21	100		12	29	100		12	7	28		12	44	95.6522		12	31	100		12	95	96.9388		12	108	95.5752		12	63	73.2558		12	35	53.0303
14	38	90.4762		14	16	66.6667		14	21	100		14	29	100		14	7	28		14	43	93.4783		14	31	100		14	93	94.898		14	98	86.7257		14	53	61.6279		14	21	31.8182
16	37	88.0952		16	15	62.5		16	21	100		16	29	100		16	7	28		16	38	82.6087		16	31	100		16	88	89.7959		16	90	79.646		16	47	54.6512		16	21	31.8182
18	37	88.0952		18	14	58.3333		18	21	100		18	29	100		18	7	28		18	34	73.913		18	31	100		18	82	83.6735		18	85	75.2212		18	39	45.3488		18	15	22.7273
20	35	83.3333		20	14	58.3333		20	21	100		20	29	100		20	7	28		20	33	71.7391		20	31	100		20	77	78.5714		20	75	66.3717		20	34	39.5349		20	12	18.1818
22	35	83.3333		22	13	54.1667		22	21	100		22	29	100		22	7	28		22	32	69.5652		22	31	100		22	74	75.5102		22	67	59.292		22	33	38.3721		22	10	15.1515
24	35	83.3333		24	13	54.1667		24	21	100		24	29	100		24	7	28		24	29	63.0435		24	30	96.7742		24	69	70.4082		24	60	53.0973		24	31	36.0465		24	6	9.09091
26	34	80.9524		26	13	54.1667		26	21	100		26	29	100		26	7	28		26	25	54.3478		26	28	90.3226		26	65	66.3265		26	48	42.4779		26	28	32.5581		26	5	7.57576
28	34	80.9524		28	13	54.1667		28	21	100		28	29	100		28	7	28		28	19	41.3043		28	26	83.871		28	62	63.2653		28	43	38.0531		28	24	27.907		28	4	6.06061
30	34	80.9524		30	13	54.1667		30	21	100		30	29	100		30	7	28		30	16	34.7826		30	23	74.1935		30	59	60.2041		30	31	27.4336		30	23	26.7442		30	4	6.06061
32	34	80.9524		32	13	54.1667		32	21	100		32	29	100		32	7	28		32	15	32.6087		32	18	58.0645		32	44	44.898		32	26	23.0088		32	22	25.5814		32	4	6.06061
34	34	80.9524		34	13	54.1667		34	21	100		34	29	100		34	7	28		34	13	28.2609		34	13	41.9355		34	38	38.7755		34	24	21.2389		34	20	23.2558		34	3	4.54545
36	34	80.9524		36	13	54.1667		36	21	100		36	29	100		36	7	28		36	11	23.913		36	11	35.4839		36	34	34.6939		36	19	16.8142		36	18	20.9302		36	3	4.54545
38	34	80.9524		38	13	54.1667		38	21	100		38	29	100		38	7	28		38	10	21.7391		38	8	25.8065		38	28	28.5714		38	16	14.1593		38	18	20.9302		38	2	3.0303
40	32	76.1905		40	13	54.1667		40	21	100		40	29	100		40	7	28		40	10	21.7391		40	7	22.5806		40	22	22.449		40	13	11.5044		40	16	18.6047		40	2	3.0303
42	31	73.8095		42	13	54.1667		42	21	100		42	29	100		42	7	28		42	9	19.5652		42	6	19.3548		42	18	18.3673		42	11	9.73451		42	14	16.2791		42	2	3.0303
44	31	73.8095		44	13	54.1667		44	21	100		44	29	100		44	7	28		44	9	19.5652		44	5	16.129		44	15	15.3061		44	8	7.07965		44	14	16.2791		44	2	3.0303
46	31	73.8095		46	13	54.1667		46	21	100		46	29	100		46	7	28		46	9	19.5652		46	3	9.67742		46	12	12.2449		46	6	5.30973		46	13	15.1163		46	2	3.0303
48	29	69.0476		48	13	54.1667		48	21	100		48	29	100		48	7	28		48	9	19.5652		48	3	9.67742		48	9	9.18367		48	3	2.65487		48	12	13.9535		48	2	3.0303
50	27	64.2857		50	13	54.1667		50	21	100		50	29	100		50	7	28		50	9	19.5652		50	3	9.67742		50	7	7.14286		50	3	2.65487		50	12	13.9535		50	2	3.0303
52	25	59.5238		52	13	54.1667		52	21	100		52	29	100		52	7	28		52	9	19.5652		52	3	9.67742		52	5	5.10204		52	2	1.76991		52	12	13.9535		52	2	3.0303
54	25	59.5238		54	13	54.1667		54	21	100		54	29	100		54	7	28		54	9	19.5652		54	3	9.67742		54	5	5.10204		54	2	1.76991		54	12	13.9535		54	2	3.0303
56	24	57.1429		56	13	54.1667		56	21	100		56	29	100		56	7	28		56	9	19.5652		56	3	9.67742		56	4	4.08163		56	1	0.884956		56	11	12.7907		56	2	3.0303
58	24	57.1429		58	13	54.1667		58	21	100		58	29	100		58	7	28		58	9	19.5652		58	3	9.67742		58	3	3.06122		58	1	0.884956		58	11	12.7907		58	2	3.0303
60	24	57.1429		60	13	54.1667		60	21	100		60	29	100		60	7	28		60	9	19.5652		60	3	9.67742		60	3	3.06122		60	1	0.884956		60	11	12.7907		60	2	3.0303
