# Supplementary material for: Self-repair protects microtubules from their destruction by molecular motors
Source: Nat Mater. Author manuscript; Available in PMC 2021 Dec 1. (PMC7611741; doi:10.1038/s41563-020-00905-0)
Supplement: Source Data Fig 4 [file EMS135429-supplement-Source_Data_Fig_4.xlsx]

## Sheet: 4C
Capped-MTs, Kinesin1,+ATP								Capped-MTs, Kinesin1,+ATP,+tub
	Total length (μm)		Normalized length		Average				Total length (μm)		Normalized length		Average
Time (min)	exp1	exp2	exp1	exp2				Time (min)	exp1	exp2	exp1	exp2
0	142.707	198.335	1	1	1			0	389.121	411.734	1	1	1
1	145.025	158.93	1.01624	0.801321	0.90878			1	381.792	408.54	0.981165	0.992244	0.986704
2	110.516	105.588	0.774423	0.532374	0.653398			2	391.465	385.836	1.00602	0.937102	0.971563
3	121.542	106.686	0.85169	0.537905	0.694798			3	367.262	405.249	0.943826	0.98425	0.964038
4	119.247	56.5474	0.835608	0.285111	0.560359			4	347.781	348.764	0.893762	0.847062	0.870412
5	102.405	61.4253	0.717587	0.309704	0.513646			5	367.149	377.772	0.943534	0.917516	0.930525
6	65.4321	68.2303	0.458506	0.344015	0.401261			6	388.702	336.277	0.998923	0.816734	0.907829
7	31.6598	39.5048	0.221851	0.199182	0.210517			7	397.627	382.258	1.02186	0.92841	0.975134
8	21.2633	33.4295	0.149	0.168551	0.158775			8	382.129	364.109	0.982032	0.884331	0.933181
9	14.1952	24.0379	0.0994711	0.121199	0.110335			9	386.312	373.901	0.992782	0.908114	0.950448
10	12.0535	22.3774	0.0844634	0.112826	0.0986448			10	379.771	342.966	0.975972	0.83298	0.904476
11	8.9932	15.5082	0.0630186	0.0781919	0.0706052			11	415.412	351.094	1.06757	0.852722	0.960144
12	4.28158	21.3565	0.0300026	0.107679	0.0688407			12	359.564	341.121	0.924042	0.828498	0.87627
13	2.30208	15.3687	0.0161315	0.0774887	0.0468101			13	329.864	379.155	0.847716	0.920875	0.884296
14	3.20237	3.99914	0.0224402	0.0201636	0.0213019			14	365.047	344.804	0.938132	0.837444	0.887788
15	1.62904	1.9376	0.0114153	0.0097693	0.0105923			15	379.861	359.953	0.976203	0.874237	0.92522
n=42								n=74

## Sheet: 4F
Capped-MTs, Dynein,+ATP								Capped-MTs, Dynein,+ATP
	Total length (μm)		Normalized length		Average				Total length (μm)		Normalized length		Average
Time (min)	exp1	exp2	exp1	exp2				Time (min)	exp1	exp2	exp1	exp2
0	132.516	333.238	1	1	1			0	136.512	203.01	1	1	1
1	116.914	305.901	0.882265	0.917965	0.90012			1	140.824	207.759	1.03159	1.02339	1.02749
2	99.4477	319.216	0.75046	0.957921	0.85419			2	129.891	217.138	0.951495	1.06959	1.01054
3	69.3995	239.988	0.523708	0.720171	0.62194			3	131.645	214.169	0.964345	1.05497	1.00966
4	61.0332	186.633	0.460574	0.560059	0.51032			4	130.105	220.968	0.953061	1.08846	1.02076
5	49.3623	92.5627	0.372502	0.277767	0.32513			5	137.024	211.004	1.00375	1.03938	1.02156
6	43.0387	75.5308	0.324782	0.226657	0.27572			6	121.203	212.449	0.887855	1.0465	0.967176
7	44.4479	45.5257	0.335416	0.136616	0.23602			7	125.675	199.654	0.920616	0.983469	0.952042
8	44.6479	25.0846	0.336925	0.0752751	0.2061			8	128.709	207.039	0.94284	1.01985	0.981344
9	29.7997	21.3575	0.224877	0.0640907	0.14448			9	121.363	208.76	0.889024	1.02832	0.958674
10	24.5029	23.3461	0.184906	0.0700582	0.12748			10	124.58	210.391	0.912592	1.03636	0.974475
11	19.4743	14.7179	0.146958	0.0441662	0.095562			11	117.044	223.883	0.857388	1.10282	0.980102
12	15.8066	12.4287	0.119281	0.0372967	0.078289			12	120.155	209.474	0.880177	1.03184	0.956008
13	17.7468	10.386	0.133922	0.0311667	0.082545			13	120.538	192.999	0.882983	0.950689	0.916836
14	17.1933	8.32952	0.129746	0.0249957	0.077371			14	115.156	202.046	0.843555	0.995251	0.919403
15	14.6015	6.07619	0.110187	0.0182338	0.06421			15	126.953	203.059	0.929972	1.00024	0.965106
n=24								n=22

## Sheet: 4J
10 nM Klp2 without free tubulin				10 nM Klp2 with free tubulin				no motors with free tubulin
exp 1				exp 1				exp 1
time (min)	Mt number	%		time (min)	Mt number	%		time (min)	Mt number	%
2	212	100		2	70	100		2	108	100
4	165	77.8302		4	70	100		4	108	100
6	106	50		6	70	100		6	108	100
8	77	36.3208		8	70	100		8	108	100
10	48	22.6415		10	70	100		10	108	100
12	36	16.9811		12	70	100		12	108	100
14	27	12.7358		14	70	100		14	108	100
16	21	9.90566		16	70	100		16	108	100
18	15	7.07547		18	70	100		18	108	100
20	13	6.13208		20	70	100		20	108	100
22	8	3.77358		22	70	100		22	108	100
24	8	3.77358		24	70	100		24	108	100
26	7	3.30189		26	70	100		26	108	100
28	7	3.30189		28	70	100		28	108	100
30	5	2.35849		30	70	100		30	108	100
32	5	2.35849		32	70	100		32	108	100
34	5	2.35849		34	70	100		34	108	100
36	4	1.88679		36	70	100		36	108	100
38	3	1.41509		38	70	100		38	108	100
40	3	1.41509		40	70	100		40	108	100
42	3	1.41509		42	70	100		42	108	100
44	2	0.943396		44	70	100		44	108	100
46	2	0.943396		46	70	100		46	108	100
48	2	0.943396		48	70	100		48	108	100
50	2	0.943396		50	70	100		50	108	100
52	2	0.943396		52	70	100		52	108	100
54	2	0.943396		54	70	100		54	108	100
56	2	0.943396		56	70	100		56	108	100
58	2	0.943396		58	70	100		58	108	100
60	2	0.943396		60	70	100		60	108	100
