# Supplementary material for: Self-repair protects microtubules from their destruction by molecular motors
Source: Nat Mater. Author manuscript; Available in PMC 2021 Dec 1. (PMC7611741; doi:10.1038/s41563-020-00905-0)
Supplement: Source Data Fig 5 [file EMS135429-supplement-Source_Data_Fig_5.xlsx]

## Sheet: 5D
kinesin								dynein
distance between incorporations				incorporations length				distance between incorporations				incorporations length
0 min	15 min	30 min		0 min	15 min	30 min		0 min	15 min	30 min		0 min	15 min	30 min
232.15	31.08	15.53		3.6	5.85	2.29		158.77	37.67	33.42		0.841475	1.94	1.93
266.7	71.6	13.93		2.95	0.39	0.84		202.92	32.58	69.22		2.7348	1.43	5.08
81.23	30.02	28		0.41	1.26	0.48		70.72	51.55	25.94		0.420738	4.3	0.8
72.71	66.26	24.16		0.52	4.37	5.09		153.42	89.37	10.41		0.280492	0.14	1.09
5.82	31.96	11.46		0.44	5.43	1.95		160.91	55.45	13.32		1.12197	0.17	0.29
	41.54	12.29			0.39	2.45		125.8	43.24	9.28		0.981721	1.66	6.58
	44.19	20.91			0.95	0.59		120.1	80.78	22.07		0.276151	0.51	1.23
	42.43	11.86			2.09	0.79		4.33	59.19	19.73		3.74574	1.63	0.95
	31.97	6.2			5.99	4.9		126.62	27.82	22.71		5.83103	0.42	3.11
	15.63	14.45			0.59	2.32			47.44	7.27			0.36	0.22
	23.38	4.79			1.94	0.25			3.38	6.17			0.61	3.64
	5.57	25.14			3.58	0.66			49.96	70.73			2.87	3.08
	47.12	3.55			3.42	0.48			28.58	34.1			0.2	0.2
	7.43	11.09			0.7	0.2			4.97	24.57			1.15	2.74
	23.46	11.72			2.68	2.18			57.05	55.9			2.12	3.88
	16.71	4.97			3.95	0.98			51.26	4.29			0.73	1.81
	78.94	17.19			3.83	0.52			47.82	26.74			0.56	4.48
	6.68	11.64			0.43	0.48			97.51	45.05			1.01	1.18
	33.92	6.46			2.93	2.41			76.12	22.85			1.99	4.23
	9.43	4.56			0.64	2.23			4.44	42.32			3.43	8.59
	24.69	6.4			1.11	0.34			5.41	30.55			0.17	0.34
	17.83	26.34			1.53	0.73			52.56	34.05			1.96	5.05
	35.2	18.21			0.74	2.18			14.12	7.19			0.28	0.23
	27.76	5.69			0.37	4.23			31.89	51.65			0.93	1.04
	12.53	13.72			1.95	2.28				30.93				0.47
	19.64	6.24			1.53	1.14				3.49				0.87
		17.41				0.94				40.81				2.43
		7.78				2.75				26.62				5.68
		3.96				2.36				4.09				2.07
		10.89				1.42				24.18				4.54
		21.06				0.4				5.45				0.45
		3.79				2.97				58.29				9.15
		5.62				2.96				37.75				0.86
		8.8				1.75				32.89				0.38
		28.03				3.08				13.74				9.68
		7.32				0.36				43.57				0.89
		5.96				1.33				40.48				5.33
		27.37				1.25				7.74				1.93
		12.3				1.19				33.22				1.39
										6.21				0.19
										5.42				1.13
										9.7				1.76
										31.27				3.15
										6.53				0.27
										3.52				0.45
										18.73				0.69
										22.04				0.45
										5.5				0.75
										27.4				0.95
										24.1				0.25
										12.07				0.33
										36.34				0.25
										5.31				3.64
										54.13				2.57
										29.23				3.18
										5.53				0.61
										25.63				0.65
										5.86				0.56
										5.83				1.08
										8.82				0.35
										16.38				0.39
										5.3				0.5
										16.15				0.47
										13.35				0.23
										7.38				4.21
										46.25				1.45
										29.12				0.64
										39.69				1.06
										25.87				2.48

## Sheet: 5G
distance between incorporations				incorporations length
CTRL	10 nM kin1	10 nM klp2		CTRL	10 nM kin1	10 nM klp2
136.467	13.668	16.948		3.96	7.798	0.378
113.335	50.558	0.755		1.963	9.36	0.976
156.777	3.481	24.855			0.963	0.378
26.305	5.038	13.81		0.927	0.963	2.202
5.0406	11.8	4.923		1.987	0.534	0.714
33.238	6.749	12.56		3.741	4.617	4.663
29.518	26.102	20.381		4.724	2.173	5.66
9.269	18.152	2.533		1.546	10.325	8.094
16.495	2.67	8.348		0.378	0.381	1.101
11.547	0.597	11.339		1.647	1.015	2.937
10.387	12.484	3.471		0.755	0.801	0.826
12.574	5.258	23.312		0.783	0.801	2.07
32.366	13.086	4.084		3.592	0.283	2.607
5.367	7.77	15.22		2.327	2.723	1.342
201.763	19.689	8.281		1.024	0.963	1.302
45.249	11.328	12.971			0.963	0.844
21.301	25.41	2.723		7.253	0.454	0.963
7.069	19.452	4.403		1.668	0.801	2.244
18.844	20.204	11.775		0.597	3.215	7.298
153.246	5.453	6.042		1.101	0.844	5.35
57.527	54.65	4.531		0.931	12.121	3.823
7.559	7.09	3.592		2.165	3.226	1.335
207.229	3.471	4.955		3.848	3.215	2.723
107.03	8.606	3.711		2.876	2.63	1.985
49.49	26.083	20.264		6.4	3.204	2.974
52.047	9.326	23.909		8.004	3.165	2.63
115.631	5.856	7.756		0.539	4.197	1.194
43.728	13.57	8.082		9.843	6.037	2.876
106.833	33.006	6.988		0.963	6.408	3.323
3.259	13.185	22.658		2.888	2.419	7.214
31.844	2.63	25.589		2.519	2.21	5.091
38.354	2.388	2.788		1.335	1.133	2.589
26.499	20.114	2.788		8.056	1.068	3.632
77.895	6.141	2.788		2.362	1.741	4.881
33.514	25.338	3.044		3.169	1.361	4.504
4.067		7.45		0.844		4.394
7.538		4.86		0.597		1.568
214.888		3.823		0.963		1.999
154.17		4.444		2.63		5.286
53.803		11.923		1.438		2.611
12.824		3.048				1.335
124.835		4.222		1.51		4.547
73.774		4.067		0.593		1.493
36.914		14.131		0.78		0.844
223.831		6.675		2.273		0.963
41.832		13.615		0.685		4.988
		6.233		0.378		2.758
		3.215		6.171		3.012
		21.909		0.695		5.632
		26.557				4.663
		5.562				0.667
		15.457				1.335
		15.761				1.797
		6.942				2.807
		4.179				1.868
		5.976				3.344
		7.706				8.247
		11.591				1.693
		27.099				11.624
		6.963				1.386
		93.442
		10.669				2.442
		34.175				4.88
		4.346				4.163
		8.349				10.362
		29.339				1.458
		21.481				9.963
		23.535				5.776
		21.229				3.204
		4.354				6.897
		18.504				4.361
						0.755
