# Supplementary material for: Self-repair protects microtubules from their destruction by molecular motors
Source: Nat Mater. Author manuscript; Available in PMC 2021 Dec 1. (PMC7611741; doi:10.1038/s41563-020-00905-0)
Supplement: Source Data Fig1 [file EMS135429-supplement-Source_Data_Fig1.xlsx]

## Sheet: 1C
Tx-MTs								GMPCPP-MTs
	Total length (μm)		Normalized length		Average				Total length (μm)		Normalized length		Average
Time (min)	exp1	exp2	exp1	exp2				Time (min)	exp1	exp2	exp1	exp2
0	403.01	111.8	1	1	1			0	246.22	148.51	1	1	1
1	420.56	102.45	1.04355	0.916369	0.979958			1	253.77	146.55	1.03066	0.986802	1.00873
2	367.8	114.24	0.912632	1.02182	0.967229			2	197.56	137.17	0.802372	0.923642	0.863007
3	344.4	103.03	0.854569	0.921556	0.888063			3	220.96	135.63	0.897409	0.913272	0.90534
4	389.81	96.488	0.967246	0.863041	0.915144			4	245.86	124.6	0.998538	0.839001	0.918769
5	354.85	78.62	0.880499	0.70322	0.79186			5	221.54	99.194	0.899764	0.667928	0.783846
6	375.31	98.15	0.931267	0.877907	0.904587			6	230.11	130.78	0.934571	0.880614	0.907592
7	367.41	103.88	0.911665	0.929159	0.920412			7	249.01	136.58	1.01133	0.919669	0.9655
8	369.02	93.188	0.91566	0.833524	0.874592			8	209.66	124.01	0.851515	0.835028	0.843271
9	375	78.106	0.930498	0.698623	0.81456			9	165.54	128.99	0.672326	0.868561	0.770443
10	369.95	94.519	0.917967	0.845429	0.881698			10	190.24	121.51	0.772642	0.818194	0.795418
11	370.94	92.584	0.920424	0.828122	0.874273			11	198.7	139.36	0.807002	0.938388	0.872695
12	362.76	101	0.900127	0.903399	0.901763			12	216.31	157.65	0.878523	1.06154	0.970034
13	343.47	101.18	0.852262	0.905009	0.878635			13	206.34	135.84	0.838031	0.914686	0.876358
14	352.54	88.812	0.874767	0.794383	0.834575			14	230.72	133.02	0.937048	0.895697	0.916373
15	350.28	92.423	0.86916	0.826682	0.847921			15	191.08	128.17	0.776054	0.86304	0.819547
n=55								n=37
Capped-GDP-MTs
	Total length (μm)		Normalized length		Average
Time (min)	exp1	exp2	exp1	exp2
0	142.707	198.335	1	1	1
1	145.025	158.93	1.01624	0.801321	0.90878
2	110.516	105.588	0.774423	0.532374	0.653398
3	121.542	106.686	0.85169	0.537905	0.694798
4	119.247	56.5474	0.835608	0.285111	0.560359
5	102.405	61.4253	0.717587	0.309704	0.513646
6	65.4321	68.2303	0.458506	0.344015	0.401261
7	31.6598	39.5048	0.221851	0.199182	0.210517
8	21.2633	33.4295	0.149	0.168551	0.158775
9	14.1952	24.0379	0.0994711	0.121199	0.110335
10	12.0535	22.3774	0.0844634	0.112826	0.0986448
11	8.9932	15.5082	0.0630186	0.0781919	0.0706052
12	4.28158	21.3565	0.0300026	0.107679	0.0688407
13	2.30208	15.3687	0.0161315	0.0774887	0.0468101
14	3.20237	3.99914	0.0224402	0.0201636	0.0213019
15	1.62904	1.9376	0.0114153	0.0097693	0.0105923
n=42
