# Supplementary material for: Self-repair protects microtubules from their destruction by molecular motors
Source: Nat Mater. Author manuscript; Available in PMC 2021 Dec 1. (PMC7611741; doi:10.1038/s41563-020-00905-0)
Supplement: Source Data Supp Fig 1 [file EMS135429-supplement-Source_Data_Supp_Fig_1.xlsx]

## Sheet: S1A
GDP-MTs, ATP 1 μM, Epifluo20x								GDP-MTs, ATP 10 μM, Epifluo20x
	Total length (μm)		Normalized length		Average				Total length (μm)		Normalized length		Average
Time (min)	exp1	exp2	exp1	exp2				Time (min)	exp1	exp2	exp1	exp2
0	380.763	277.762	1	1	1			0	280.05	232.062	1	1	1
1	356.854	264.536	0.937208	0.952383	0.944796			1	234.515	220.431	0.837405	0.949879	0.893642
2	265.887	265.085	0.698302	0.954358	0.82633			2	199.07	156.126	0.710839	0.672777	0.691808
3	176.318	263.686	0.463066	0.949321	0.706194			3	194.941	127.799	0.696093	0.550711	0.623402
4	167.35	232.557	0.439512	0.837252	0.638382			4	177.775	104.811	0.634796	0.451651	0.543223
5	137.373	159.235	0.360783	0.573277	0.46703			5	151.04	98.5862	0.539333	0.424827	0.48208
6	110.11	64.9714	0.289182	0.23391	0.261546			6	121.801	96.724	0.434925	0.416802	0.425864
7	81.3047	47.0212	0.213531	0.169286	0.191408			7	77.7506	94.9394	0.277631	0.409112	0.343371
8	62.0807	49.0724	0.163043	0.176671	0.169857			8	66.4575	78.6133	0.237306	0.33876	0.288033
9	61.2791	49.0922	0.160938	0.176742	0.16884			9	67.1404	61.1266	0.239744	0.263406	0.251575
10	36.6972	49.0621	0.0963783	0.176633	0.136506			10	60.2397	59.1482	0.215103	0.254881	0.234992
11	24.4963	51.4546	0.0643349	0.185247	0.124791			11	32.5015	39.7969	0.116056	0.171492	0.143774
12	5.0823	31.1218	0.0133477	0.112045	0.0626961			12	31.3467	40.1674	0.111933	0.173089	0.142511
13	0	26.3225	0	0.0947661	0.047383			13	17.6172	40.2179	0.0629072	0.173306	0.118107
14	0	25.986	0	0.0935549	0.0467774			14	6.56787	37.4743	0.0234525	0.161484	0.0924681
15	0	25.9524	0	0.0934339	0.0467169			15	2.1935	29.7156	0.00783252	0.12805	0.0679412
n=20								n=20
GDP-MTs, ATP 50 μM, Epifluo20x								GDP-MTs, ATP 500 μM, Epifluo20x
	Total length (μm)		Normalized length		Average				Total length (μm)		Normalized length		Average
Time (min)	exp1	exp2	exp1	exp2				Time (min)	exp1	exp2	exp1	exp2
0	279.312	351.291	1	1	1			0	417.391	572.694	1	1	1
1	208.283	345.929	0.745699	0.984738	0.865218			1	324.169	474.804	0.776656	0.829071	0.802863
2	172.96	343.342	0.619237	0.977372	0.798305			2	157.375	365.262	0.377043	0.637796	0.50742
3	157.984	223.518	0.56562	0.636275	0.600948			3	138.173	239.112	0.331041	0.417521	0.374281
4	124.778	105.929	0.446733	0.301542	0.374137			4	124.387	77.2398	0.298012	0.134871	0.216441
5	92.6214	78.5994	0.331605	0.223745	0.277675			5	111.962	24.7258	0.268242	0.0431746	0.155708
6	35.2849	75.6771	0.126328	0.215426	0.170877			6	74.0793	24.2771	0.177482	0.042391	0.109936
7	33.4109	56.3843	0.119619	0.160506	0.140062			7	26.6508	0	0.0638508	0	0.0319254
8	34.0914	56.3843	0.122055	0.160506	0.141281			8	25.9877	0	0.0622622	0	0.0311311
9	31.6984	56.3843	0.113487	0.160506	0.136997			9	26.1789	0	0.0627202	0	0.0313601
10	10.4072	56.3843	0.0372602	0.160506	0.0988831			10	25.7952	0	0.0618011	0	0.0309005
11	7.26737	54.1841	0.0260188	0.154243	0.0901309			11	0	0	0	0	0
12	9.09434	56.7025	0.0325598	0.161412	0.0969859			12	0	0	0	0	0
13	8.34891	23.8736	0.029891	0.0679597	0.0489254			13	0	0	0	0	0
14	6.48753	23.8736	0.0232268	0.0679597	0.0455933			14	0	0	0	0	0
15	6.69867	19.9108	0.0239828	0.0566791	0.0403309			15	0	0	0	0	0
n=20								n=20
GDP-MTs, ATP 0 μM, TIRF60x
	Total length (μm)		Normalized length
Time (min)	exp1		exp1
0	206.877		1
1	206.877		1
2	206.877		1
3	206.877		1
4	206.877		1
5	206.877		1
6	206.877		1
7	206.877		1
8	206.877		1
9	206.877		1
10	206.877		1
11	206.877		1
12	206.877		1
13	206.877		1
14	206.877		1
15	206.877		1
SD= Standard deviation
n=8

## Sheet: S1B
	Velocity of MTs (μm/s)
Concentration of ATP (μM)	exp1	exp2	Average
0	0	0	0
1	0.252695	0.243744	0.248219
10	0.342092	0.512254	0.427173
50	0.550046	0.58927	0.569658
500	0.820143	0.760867	0.790505
2700	0.802	0.809594	0.805797
n=20

## Sheet: S1C
CTRL fluo				CTRL RICM				CTRL RICM 10% Glycerol
exp 1				exp 1				exp 1
time (min)	Mt number	%		time (min)	Mt number	%		time (min)	Mt number	%
2	659	100		2	541	100		2	64	100
4	567	86.0395		4	460	85.0277		4	64	100
6	400	60.698		6	395	73.0129		6	64	100
8	236	35.8118		8	354	65.4344		8	61	95.3125
10	109	16.5402		10	301	55.6377		10	61	95.3125
12	45	6.82853		12	251	46.3956		12	59	92.1875
14	23	3.49014		14	198	36.5989		14	58	90.625
16	15	2.27618		16	167	30.8688		16	58	90.625
18	8	1.21396		18	129	23.8447		18	57	89.0625
20	4	0.60698		20	98	18.1146		20	54	84.375
22	4	0.60698		22	76	14.0481		22	52	81.25
24	1	0.151745		24	60	11.0906		24	52	81.25
26	0	0		26	50	9.24214		26	52	81.25
28	0	0		28	40	7.39372		28	52	81.25
30	0	0		30	33	6.09982		30	51	79.6875
32	0	0		32	25	4.62107		32	50	78.125
34	0	0		34	18	3.32717		34	50	78.125
36	0	0		36	15	2.77264		36	48	75
38	0	0		38	14	2.5878		38	47	73.4375
40	0	0		40	10	1.84843		40	47	73.4375
42	0	0		42	9	1.66359		42	45	70.3125
44	0	0		44	7	1.2939		44	45	70.3125
46	0	0		46	7	1.2939		46	44	68.75
48	0	0		48	4	0.739372		48	43	67.1875
50	0	0		50	3	0.554529		50	39	60.9375
52	0	0		52	3	0.554529		52	39	60.9375
54	0	0		54	2	0.369686		54	39	60.9375
56	0	0		56	2	0.369686		56	39	60.9375
58	0	0		58	1	0.184843		58	38	59.375
60	0	0		60	1	0.184843		60	38	59.375

## Sheet: S1D
1 nM klp2 - ATP								1 nM klp2 - AMPPNP
exp 1				exp 2				exp 1				exp 2
AY1				AY2				BY1				BY2
time (min)	Mt number	%		time (min)	Mt number	%		time (min)	Mt number	%		time (min)	Mt number	%
2	56	100		2	86	100		2	58	100		2	90	100
4	56	100		4	64	74.4186		4	58	100		4	90	100
6	56	100		6	44	51.1628		6	57	98.2759		6	90	100
8	54	96.4286		8	41	47.6744		8	57	98.2759		8	90	100
10	50	89.2857		10	39	45.3488		10	57	98.2759		10	90	100
12	45	80.3571		12	39	45.3488		12	57	98.2759		12	90	100
14	39	69.6429		14	38	44.186		14	55	94.8276		14	90	100
16	30	53.5714		16	37	43.0233		16	55	94.8276		16	90	100
18	23	41.0714		18	37	43.0233		18	53	91.3793		18	90	100
20	17	30.3571		20	37	43.0233		20	53	91.3793		20	89	98.8889
22	14	25		22	37	43.0233		22	50	86.2069		22	89	98.8889
24	13	23.2143		24	36	41.8605		24	50	86.2069		24	88	97.7778
26	12	21.4286		26	35	40.6977		26	49	84.4828		26	87	96.6667
28	12	21.4286		28	35	40.6977		28	48	82.7586		28	85	94.4444
30	12	21.4286		30	35	40.6977		30	46	79.3103		30	85	94.4444
32	12	21.4286		32	35	40.6977		32	46	79.3103		32	85	94.4444
34	12	21.4286		34	35	40.6977		34	44	75.8621		34	84	93.3333
36	12	21.4286		36	35	40.6977		36	42	72.4138		36	82	91.1111
38	12	21.4286		38	35	40.6977		38	41	70.6897		38	81	90
40	11	19.6429		40	35	40.6977		40	40	68.9655		40	80	88.8889
42	11	19.6429		42	35	40.6977		42	35	60.3448		42	79	87.7778
44	11	19.6429		44	35	40.6977		44	35	60.3448		44	78	86.6667
46	11	19.6429		46	35	40.6977		46	33	56.8966		46	77	85.5556
48	11	19.6429		48	35	40.6977		48	32	55.1724		48	76	84.4444
50	11	19.6429		50	35	40.6977		50	32	55.1724		50	76	84.4444
52	11	19.6429		52	35	40.6977		52	30	51.7241		52	73	81.1111
54	11	19.6429		54	35	40.6977		54	26	44.8276		54	71	78.8889
56	11	19.6429		56	35	40.6977		56	24	41.3793		56	69	76.6667
58	11	19.6429		58	35	40.6977		58	19	32.7586		58	69	76.6667
60	11	19.6429		60	35	40.6977		60	19	32.7586		60	66	73.3333
