# Supplementary material for: Self-repair protects microtubules from their destruction by molecular motors
Source: Nat Mater. Author manuscript; Available in PMC 2021 Dec 1. (PMC7611741; doi:10.1038/s41563-020-00905-0)
Supplement: Source Data Supp Fig 2 [file EMS135429-supplement-Source_Data_Supp_Fig_2.xlsx]

## Sheet: S2A
time	fraction broken	cumsum fraction broken	fraction cumsum broken	survival	sd survival	Model			time	fraction broken	cumsum fraction broken	fraction cumsum broken	survival	sd survival	Model
0	0	0	0	1	0	1			0	0	0	0	1	0	1
1	0.0164835	0.0164835	0.0164835	0.983516	0.0164835	0.962625			1	0.146055	0.146055	0.146055	0.853945	0.0878355	0.843807
3	0.104627	0.12111	0.12111	0.87889	0.0459225	0.862551			3	0.249988	0.396042	0.396042	0.603958	0.0741246	0.589077
5	0.109485	0.230596	0.230596	0.769404	0.072701	0.759077			5	0.194184	0.590226	0.590226	0.409774	0.0696783	0.410349
7	0.111799	0.342394	0.342394	0.657606	0.064199	0.661847			7	0.150419	0.740646	0.740646	0.259354	0.0385907	0.287813
9	0.100983	0.443378	0.443378	0.556622	0.059919	0.57439			9	0.0667522	0.807398	0.807398	0.192602	0.0231512	0.204739
11	0.0765182	0.519896	0.519896	0.480104	0.0537305	0.497835			11	0.0496821	0.85708	0.85708	0.14292	0.000915422	0.148828
13	0.0537883	0.573684	0.573684	0.426316	0.0548872	0.432118			13	0.0289788	0.886059	0.886059	0.113941	0.007777	0.111397
15	0.0438982	0.617582	0.617582	0.382418	0.0461538	0.376553			15	0.0116226	0.897681	0.897681	0.102319	0.00985304	0.0864444
17	0.0406015	0.658184	0.658184	0.341816	0.0341238	0.330149			17	0.0122192	0.9099	0.9099	0.0900996	0.0113324	0.0698666
19	0.0388664	0.69705	0.69705	0.30295	0.0128398	0.291797			19	0.0117002	0.921601	0.921601	0.0783993	0.00990617	0.0588852
21	0.0437247	0.740775	0.740775	0.259225	0.0111047	0.260387			21	0.0103516	0.931952	0.931952	0.0680477	0.0166778	0.0516293
23	0.0240023	0.764777	0.764777	0.235223	0.00213997	0.234869			23	0.00744597	0.939398	0.939398	0.0606017	0.0229305	0.0468458
25	0.0222672	0.787045	0.787045	0.212955	0.00242915	0.214284			25	0.00708226	0.946481	0.946481	0.0535195	0.0192729	0.0436986
27	0.0205321	0.807577	0.807577	0.192423	0.0119722	0.197789			27	0.00290565	0.949386	0.949386	0.0506138	0.0197919	0.0416316
29	0.008155	0.815732	0.815732	0.184268	0.011336	0.18465			29	0.00357995	0.952966	0.952966	0.0470339	0.016212	0.0402764
31	0.0103528	0.826084	0.826084	0.173916	0.00850202	0.174242			31	0.00119332	0.954159	0.954159	0.0458406	0.0150186	0.0393892
33	0.0037594	0.829844	0.829844	0.170156	0.0122614	0.166039			33	0.00469562	0.958855	0.958855	0.0411449	0.0137477	0.0388092
35	0.0010989	0.830943	0.830943	0.169057	0.0111625	0.159607			35	0.00409896	0.962954	0.962954	0.037046	0.0130734	0.0384306
37	0.0070561	0.837999	0.837999	0.162001	0.0116252	0.154585			37	0.00238663	0.965341	0.965341	0.0346593	0.0106867	0.0381837
39	0.0021978	0.840197	0.840197	0.159803	0.00942741	0.150682			39	0	0.965341	0.965341	0.0346593	0.0106867	0.0380229
41	0.00659341	0.84679	0.84679	0.15321	0.00283401	0.14766			41	0.00178998	0.967131	0.967131	0.0328694	0.00889675	0.0379183
43	0.0043956	0.851186	0.851186	0.148814	0.0015616	0.14533			43	0.00119332	0.968324	0.968324	0.031676	0.00770344	0.0378503
45	0.0021978	0.853383	0.853383	0.146617	0.0037594	0.14354			45	0.00119332	0.969517	0.969517	0.0304827	0.00651012	0.0378061
47	0.0070561	0.86044	0.86044	0.13956	0.0032967	0.14217			47	0.00171233	0.97123	0.97123	0.0287704	0.00822245	0.0377775
49	0.0021978	0.862637	0.862637	0.137363	0.00549451	0.141124			49	0.00119332	0.972423	0.972423	0.0275771	0.00702913	0.0377589
51	0.0032967	0.865934	0.865934	0.134066	0.00879121	0.14033			51	0	0.972423	0.972423	0.0275771	0.00702913	0.0377469
53	0.0010989	0.867033	0.867033	0.132967	0.00989011	0.139727			53	0.000596659	0.97302	0.97302	0.0269804	0.00643247	0.0377391
55	0.0021978	0.869231	0.869231	0.130769	0.0120879	0.139272			55	0.000596659	0.973616	0.973616	0.0263838	0.00583581	0.0377341
57	0.0021978	0.871429	0.871429	0.128571	0.0142857	0.138929			57	0.00178998	0.975406	0.975406	0.0245938	0.00404584	0.0377308
	Ctrl									1 nM klp2
Fig S2 A

## Sheet: S2B
#time	hist	sd hist	cu hist	sd cu hist	fitted values cu hist			#time	hist	sd hist	cu hist	sd cu hist	fitted values cu hist			#time	hist	sd hist	cu hist	sd cu hist	fitted values cu hist			#time	hist	sd hist	cu hist	sd cu hist	fitted values cu hist			#time	hist	sd hist	cu hist	sd cu hist	fitted values cu hist			#time	hist	sd hist	cu hist	sd cu hist	fitted values cu hist
3	0	0	1	0	1			3	0	0	1	0	1			1	0	0	1	0	1			1	0	0	1	0	1			5	0	0	1	0	1			1	0	0	1	0	1
5	0.108829	0.240881	0.89117	0.24088	0.93684			5	0.095238	0.134687	0.90476	0.134687	0.93343			3	0.2	0.282843	0.8	0.28284	0.8985			3	0.020833	0.029463	0.97917	0.029463	0.95205			7	0.349206	0.206349	0.650794	0.206349	0.624611			3	0.0761905	0.173401	0.92381	0.1734	0.89543
7	0.0672646	0.091508	0.82391	0.2856	0.87771			7	0	0	0.90476	0.134687	0.87564			5	0	0	0.8	0.28284	0.80882			5	0.177941	0.140352	0.80123	0.169639	0.81453			9	0.365079	0.079365	0.285714	0.285714	0.358824			5	0.114178	0.161771	0.80963	0.3335	0.75273
9	0.015873	0.044896	0.80803	0.30266	0.82354			9	0.095238	0.134687	0.80952	0.269374	0.82357			7	0.037037	0.052378	0.76296	0.26063	0.73128			7	0.189216	0.054568	0.61201	0.217707	0.63286			11	0	0	0.285714	0.285714	0.211295			7	0.199351	0.187147	0.61028	0.31539	0.61435
11	0.0231481	0.044406	0.78489	0.29101	0.77418			11	0.030303	0.042855	0.77922	0.250709	0.77628			9	0.037037	0.052378	0.72593	0.24768	0.66459			9	0.11299	0.047426	0.49902	0.177128	0.46307			13	0.142857	0.142857	0.142857	0.142857	0.136259			9	0.183802	0.123409	0.42648	0.31132	0.49422
13	0.043573	0.104075	0.74131	0.28121	0.72932			13	0.090909	0.074227	0.68831	0.198096	0.73312			11	0.078704	0.05594	0.64722	0.1944	0.6074			11	0.170588	0.175356	0.32843	0.121466	0.34001			15	0.071429	0.071429	0.071429	0.071429	0.100166			11	0.0645743	0.049648	0.3619	0.28753	0.39661
15	0.0389434	0.060749	0.70237	0.2688	0.68862			15	0	0	0.68831	0.198096	0.69363			13	0.111111	0.157135	0.53611	0.24117	0.55844			13	0.058824	0.083189	0.26961	0.180642	0.26847			17	0	0	0.071429	0.071429	0.08351			13	0.0297619	0.05771	0.33214	0.2448	0.32098
17	0.0315904	0.060219	0.67078	0.27207	0.65174			17	0	0	0.68831	0.198096	0.65744			15	0.041667	0.058926	0.49444	0.18274	0.5166			15	0.052941	0.041036	0.21667	0.164992	0.23459			19	0	0	0.071429	0.071429	0.076075			15	0.0615079	0.086532	0.27063	0.20648	0.26455
19	0.0286195	0.056441	0.64216	0.26935	0.61835			19	0.030303	0.042855	0.65801	0.166428	0.62422			17	0.037037	0.052378	0.45741	0.21925	0.48087			17	0	0	0.21667	0.164992	0.22142			21	0	0	0.071429	0.071429	0.072848			17	0.0246032	0.031407	0.24603	0.18028	0.22374
21	0.0286195	0.056441	0.61354	0.2716	0.58815			21	0.090909	0.128565	0.5671	0.177858	0.5937			19	0.037037	0.052378	0.42037	0.26122	0.45038			19	0	0	0.21667	0.164992	0.2172			23	0	0	0.071429	0.071429	0.071481			19	0.0257937	0.044808	0.22024	0.15222	0.19503
23	0.0069444	0.019642	0.6066	0.26227	0.56084			23	0	0	0.5671	0.177858	0.56562			21	0	0	0.42037	0.26122	0.4244			21	0	0	0.21667	0.164992	0.21609			25	0	0	0.071429	0.071429	0.070914			21	0.0206349	0.038686	0.1996	0.14142	0.1753
25	0.0454793	0.065514	0.56112	0.2554	0.53616			25	0	0	0.5671	0.177858	0.53978			23	0	0	0.42037	0.26122	0.40225			23	0	0	0.21667	0.164992	0.21584			27	0	0	0.071429	0.071429	0.070683			23	0.0257937	0.044808	0.17381	0.12404	0.16204
27	0.0366285	0.044548	0.52449	0.24967	0.51387			27	0.030303	0.042855	0.5368	0.135104	0.51598			25	0	0	0.42037	0.26122	0.3834			25	0	0	0.21667	0.164992	0.2158			29	0	0	0.071429	0.071429	0.070591			25	0.0079365	0.01944	0.16587	0.126	0.15331
29	0.0473856	0.090329	0.4771	0.24977	0.49375			29	0.030303	0.042855	0.50649	0.092442	0.49404			27	0.041667	0.058926	0.3787	0.21033	0.36735			27	0	0	0.21667	0.164992	0.21579			31	0	0	0.071429	0.071429	0.070555			27	0	0	0.16587	0.126	0.14766
31	0.0401235	0.056869	0.43698	0.26441	0.47558			31	0.030303	0.042855	0.47619	0.116321	0.47382			29	0	0	0.3787	0.21033	0.35369			29	0	0	0.21667	0.164992	0.21579			33	0	0	0.071429	0.071429	0.070541			29	0.0119048	0.029161	0.15397	0.12134	0.14406
33	0.0208333	0.041667	0.41614	0.266	0.45919			33	0.030303	0.042855	0.44589	0.148958	0.45517			31	0.041667	0.058926	0.33704	0.16489	0.34208			31	0	0	0.21667	0.164992	0.21579			35	0	0	0.071429	0.071429	0.070536			31	0.0059524	0.01458	0.14802	0.1216	0.14182
35	0	0	0.41614	0.266	0.4444			35	0.030303	0.042855	0.41558	0.111719	0.43795			33	0.041667	0.058926	0.29537	0.13069	0.33221			33	0	0	0.21667	0.164992	0.21579			37	0	0	0.071429	0.071429	0.070534			33	0.0059524	0.01458	0.14206	0.12358	0.14043
37	0	0	0.41614	0.266	0.43107			37	0	0	0.41558	0.111719	0.42207			35	0	0	0.29537	0.13069	0.32381			35	0	0	0.21667	0.164992	0.21579			39	0	0	0.071429	0.071429	0.070533			35	0	0	0.14206	0.12358	0.13959
39	0.0069444	0.019642	0.4092	0.26941	0.41905			39	0.030303	0.042855	0.38528	0.080291	0.40739			37	0	0	0.29537	0.13069	0.31668			37	0	0	0.21667	0.164992	0.21579			41	0	0	0.071429	0.071429	0.070533			37	0	0	0.14206	0.12358	0.13909
41	0.010101	0.02857	0.3991	0.25522	0.40821			41	0	0	0.38528	0.080291	0.39384			39	0	0	0.29537	0.13069	0.31063			39	0	0	0.21667	0.164992	0.21579			43	0	0	0.071429	0.071429	0.070532			39	0.0119048	0.029161	0.13016	0.13237	0.13879
43	0.0138889	0.039284	0.38521	0.26612	0.39844			43	0	0	0.38528	0.080291	0.38133			41	0	0	0.29537	0.13069	0.30548			41	0	0	0.21667	0.164992	0.21579			45	0	0	0.071429	0.071429	0.070532			41	0	0	0.13016	0.13237	0.13862
45	0.010101	0.02857	0.37511	0.25442	0.38964			45	0	0	0.38528	0.080291	0.36976			43	0	0	0.29537	0.13069	0.30112			43	0	0	0.21667	0.164992	0.21579			47	0	0	0.071429	0.071429	0.070532			43	0	0	0.13016	0.13237	0.13852
47	0	0	0.37511	0.25442	0.38171			47	0.030303	0.042855	0.35498	0.063917	0.35906			45	0	0	0.29537	0.13069	0.29741			45	0	0	0.21667	0.164992	0.21579			49	0	0	0.071429	0.071429	0.070532			45	0	0	0.13016	0.13237	0.13846
49	0.0065359	0.018486	0.36857	0.25864	0.37457			49	0.030303	0.042855	0.32468	0.073466	0.34917			47	0	0	0.29537	0.13069	0.29426			47	0	0	0.21667	0.164992	0.21579			51	0	0	0.071429	0.071429	0.070532			47	0	0	0.13016	0.13237	0.13843
51	0	0	0.36857	0.25864	0.36814			51	0	0	0.32468	0.073466	0.34003			49	0	0	0.29537	0.13069	0.29159			49	0	0	0.21667	0.164992	0.21579			53	0	0	0.071429	0.071429	0.070532			49	0	0	0.13016	0.13237	0.13841
53	0	0	0.36857	0.25864	0.36235			53	0	0	0.32468	0.073466	0.33157			51	0	0	0.29537	0.13069	0.28933			51	0	0	0.21667	0.164992	0.21579			55	0	0	0.071429	0.071429	0.070532			51	0	0	0.13016	0.13237	0.1384
55	0	0	0.36857	0.25864	0.35713			55	0	0	0.32468	0.073466	0.32375			53	0	0	0.29537	0.13069	0.28741			53	0	0	0.21667	0.164992	0.21579			57	0	0	0.071429	0.071429	0.070532			53	0	0	0.13016	0.13237	0.13839
57	0	0	0.36857	0.25864	0.35243			57	0	0	0.32468	0.073466	0.31651			55	0	0	0.29537	0.13069	0.28578			55	0	0	0.21667	0.164992	0.21579			59	0	0	0.071429	0.071429	0.070532			55	0	0	0.13016	0.13237	0.13839
59	0	0	0.36857	0.25864	0.34821			59	0	0	0.32468	0.073466	0.30981			57	0	0	0.29537	0.13069	0.2844			57	0	0	0.21667	0.164992	0.21579			61	0	0	0.071429	0.071429	0.070532			57	0	0	0.13016	0.13237	0.13839
61	0	0	0.36857	0.25864	0.3444			61	0	0	0.32468	0.073466	0.30361			59	0	0	0.29537	0.13069	0.28323			59	0	0	0.21667	0.164992	0.21579											59	0	0	0.13016	0.13237	0.13839
																61	0	0	0.29537	0.13069	0.28224			61	0	0	0.21667	0.164992	0.21579											61	0	0	0.13016	0.13237	0.13839
																																	500pM
																									100pM																1000pM
	Ctrl								1pM								10pM

## Sheet: S2C
#time	hist	sd hist	cu hist	sd cu hist	fitted values cu hist				#time	hist	sd hist	cu hist	sd cu hist	fitted values cu hist
1	0	0	1	0	1				15	0	0	1	0	1
3	0.0761905	0.173401	0.92381	0.1734	0.89543				17	0.041667	0.041667	0.95833	0.0416667	0.97324
5	0.114178	0.161771	0.80963	0.3335	0.75273				19	0.033333	0.033333	0.925	0.0083333	0.95494
7	0.199351	0.187147	0.61028	0.31539	0.61435				21	0	0	0.925	0.0083333	0.93904
9	0.183802	0.123409	0.42648	0.31132	0.49422				23	0	0	0.925	0.0083333	0.92461
11	0.0645743	0.049648	0.3619	0.28753	0.39661				25	0	0	0.925	0.0083333	0.9112
13	0.0297619	0.05771	0.33214	0.2448	0.32098				27	0	0	0.925	0.0083333	0.8986
15	0.0615079	0.086532	0.27063	0.20648	0.26455				29	0	0	0.925	0.0083333	0.88665
17	0.0246032	0.031407	0.24603	0.18028	0.22374				31	0	0	0.925	0.0083333	0.87524
19	0.0257937	0.044808	0.22024	0.15222	0.19503				33	0	0	0.925	0.0083333	0.86431
21	0.0206349	0.038686	0.1996	0.14142	0.1753				35	0	0	0.925	0.0083333	0.85379
23	0.0257937	0.044808	0.17381	0.12404	0.16204				37	0.041667	0.041667	0.88333	0.05	0.84363
25	0.0079365	0.01944	0.16587	0.126	0.15331				39	0	0	0.88333	0.05	0.83381
27	0	0	0.16587	0.126	0.14766				41	0.083333	0.083333	0.8	0.133333	0.82429
29	0.0119048	0.029161	0.15397	0.12134	0.14406				43	0	0	0.8	0.133333	0.81504
31	0.0059524	0.01458	0.14802	0.1216	0.14182				45	0	0	0.8	0.133333	0.80605
33	0.0059524	0.01458	0.14206	0.12358	0.14043				47	0	0	0.8	0.133333	0.7973
35	0	0	0.14206	0.12358	0.13959				49	0	0	0.8	0.133333	0.78877
37	0	0	0.14206	0.12358	0.13909				51	0.041667	0.041667	0.75833	0.175	0.78044
39	0.0119048	0.029161	0.13016	0.13237	0.13879				53	0.041667	0.041667	0.71667	0.216667	0.77231
41	0	0	0.13016	0.13237	0.13862				55	0.041667	0.041667	0.675	0.258333	0.76436
43	0	0	0.13016	0.13237	0.13852				57	0.041667	0.041667	0.63333	0.3	0.75658
45	0	0	0.13016	0.13237	0.13846				59	0	0	0.63333	0.3	0.74897
47	0	0	0.13016	0.13237	0.13843				61	0	0	0.63333	0.3	0.74151
49	0	0	0.13016	0.13237	0.13841
51	0	0	0.13016	0.13237	0.1384
53	0	0	0.13016	0.13237	0.13839
55	0	0	0.13016	0.13237	0.13839
57	0	0	0.13016	0.13237	0.13839
59	0	0	0.13016	0.13237	0.13839
61	0	0	0.13016	0.13237	0.13839
1nM, ATP									1nM, AMPPNP

## Sheet: S2D
#time	hist	sd hist	cu hist	sd cu hist	fitted values cu hist			#time	hist	sd hist	cu hist	sd cu hist	fitted values cu hist			#time	hist	sd hist	cu hist	sd cu hist	fitted values cu hist
3	0	0	1	0	1			7	0	0	1	0	1			1	0	0	1	0	1
5	0.108829	0.240881	0.89117	0.24088	0.93684			9	0.064583	0.0020833	0.935417	0.0020833	0.992687			3	0.166667	0.166667	0.833333	0.166667	0.945225
7	0.0672646	0.091508	0.82391	0.2856	0.87771			11	0.03125	0.03125	0.904167	0.0291667	0.969873			5	0	0	0.833333	0.166667	0.84791
9	0.015873	0.044896	0.80803	0.30266	0.82354			13	0.0625	0.0625	0.841667	0.0916667	0.931936			7	0.055556	0.055556	0.777778	0.222222	0.734408
11	0.0231481	0.044406	0.78489	0.29101	0.77418			15	0	0	0.841667	0.0916667	0.88035			9	0.156566	0.065657	0.621212	0.287879	0.618524
13	0.043573	0.104075	0.74131	0.28121	0.72932			17	0.095833	0.0291667	0.745833	0.120833	0.817352			11	0.146465	0.035354	0.474747	0.252525	0.508957
15	0.0389434	0.060749	0.70237	0.2688	0.68862			19	0.03125	0.03125	0.714583	0.152083	0.745709			13	0.055556	0.055556	0.419192	0.308081	0.410826
17	0.0315904	0.060219	0.67078	0.27207	0.65174			21	0.033333	0.0333333	0.68125	0.11875	0.668477			15	0	0	0.419192	0.308081	0.326585
19	0.0286195	0.056441	0.64216	0.26935	0.61835			23	0	0	0.68125	0.11875	0.588757			17	0.191919	0.080808	0.227273	0.227273	0.256773
21	0.0286195	0.056441	0.61354	0.2716	0.58815			25	0.129167	0.0041667	0.552083	0.114583	0.509475			19	0.045455	0.045455	0.181818	0.181818	0.20066
23	0.0069444	0.019642	0.6066	0.26227	0.56084			27	0.03125	0.03125	0.520833	0.145833	0.433196			21	0.045455	0.045455	0.136364	0.136364	0.156766
25	0.0454793	0.065514	0.56112	0.2554	0.53616			29	0.158333	0.0916667	0.3625	0.2375	0.361995			23	0	0	0.136364	0.136364	0.12327
27	0.0366285	0.044548	0.52449	0.24967	0.51387			31	0.097917	0.0354167	0.264583	0.202083	0.297383			25	0.045455	0.045455	0.090909	0.090909	0.098282
29	0.0473856	0.090329	0.4771	0.24977	0.49375			33	0.033333	0.0333333	0.23125	0.16875	0.240296			27	0.045455	0.045455	0.045455	0.045455	0.080032
31	0.0401235	0.056869	0.43698	0.26441	0.47558			35	0.064583	0.0020833	0.166667	0.166667	0.191132			29	0	0	0.045455	0.045455	0.066967
33	0.0208333	0.041667	0.41614	0.266	0.45919			37	0.033333	0.0333333	0.133333	0.133333	0.149823			31	0	0	0.045455	0.045455	0.057788
35	0	0	0.41614	0.266	0.4444			39	0.033333	0.0333333	0.1	0.1	0.115937			33	0	0	0.045455	0.045455	0.051454
37	0	0	0.41614	0.266	0.43107			41	0.066667	0.0666667	0.033333	0.0333333	0.088784			35	0	0	0.045455	0.045455	0.047158
39	0.0069444	0.019642	0.4092	0.26941	0.41905			43	0	0	0.033333	0.0333333	0.06752			37	0	0	0.045455	0.045455	0.044291
41	0.010101	0.02857	0.3991	0.25522	0.40821			45	0	0	0.033333	0.0333333	0.051241			39	0	0	0.045455	0.045455	0.042409
43	0.0138889	0.039284	0.38521	0.26612	0.39844			47	0	0	0.033333	0.0333333	0.039053			41	0	0	0.045455	0.045455	0.041192
45	0.010101	0.02857	0.37511	0.25442	0.38964			49	0	0	0.033333	0.0333333	0.030126			43	0	0	0.045455	0.045455	0.040416
47	0	0	0.37511	0.25442	0.38171			51	0	0	0.033333	0.0333333	0.023731			45	0	0	0.045455	0.045455	0.039929
49	0.0065359	0.018486	0.36857	0.25864	0.37457			53	0	0	0.033333	0.0333333	0.019246			47	0	0	0.045455	0.045455	0.039627
51	0	0	0.36857	0.25864	0.36814			55	0	0	0.033333	0.0333333	0.016168			49	0	0	0.045455	0.045455	0.039443
53	0	0	0.36857	0.25864	0.36235			57	0	0	0.033333	0.0333333	0.014101			51	0	0	0.045455	0.045455	0.039332
55	0	0	0.36857	0.25864	0.35713			59	0	0	0.033333	0.0333333	0.012742			53	0	0	0.045455	0.045455	0.039266
57	0	0	0.36857	0.25864	0.35243			61	0	0	0.033333	0.0333333	0.011867			55	0	0	0.045455	0.045455	0.039227
59	0	0	0.36857	0.25864	0.34821											57	0	0	0.045455	0.045455	0.039205
61	0	0	0.36857	0.25864	0.3444											59	0	0	0.045455	0.045455	0.039192
																61	0	0	0.045455	0.045455	0.039185
Ctrl								50 pM								1nM

## Sheet: S2E
#length	count		#length	count		#length	count		#length	count		#length	count		#length	count		#length	count
2	0		2	0		2	0		2	0		2	0		2	0		2	0
4	0		4	0		4	0		4	0		4	0		4	0		4	0
6	78		6	44		6	66		6	1		6	14		6	65		6	31
8	118		8	59		8	76		8	12		8	36		8	84		8	52
10	97		10	29		10	22		10	43		10	16		10	106		10	27
12	71		12	13		12	11		12	31		12	17		12	89		12	20
14	43		14	6		14	6		14	17		14	13		14	46		14	6
16	27		16	6		16	2		16	9		16	5		16	24		16	5
18	8		18	2		18	2		18	6		18	6		18	9		18	3
20	11		20	3		20	2		20	4		20	2		20	15		20	4
22	3		22	0		22	0		22	1		22	3		22	11		22	0
24	4		24	1		24	0		24	3		24	1		24	4		24	0
26	4		26	1		26	0		26	2		26	0		26	5		26	0
28	0		28	0		28	0		28	2		28	0		28	4		28	0
30	0		30	0		30	0		30	0		30	0		30	3		30	0
32	0		32	0		32	0		32	1		32	0		32	0		32	0
34	0		34	0		34	0		34	0		34	0		34	2		34	0
36	1		36	0		36	0		36	0		36	0		36	1		36	0
38	1		38	0		38	0		38	0		38	0		38	0		38	0
Ctrl			1pM			10pM			100pM			500pM			1000pM			1000pM, AMPPNP

## Sheet: S2F
#length	count		#length	count		#length	count
2	0		2	0		2	0
4	0		4	0		4	0
6	78		6	11		6	29
8	118		8	39		8	30
10	97		10	31		10	20
12	71		12	32		12	21
14	43		14	22		14	16
16	27		16	17		16	5
18	8		18	13		18	8
20	11		20	10		20	9
22	3		22	3		22	5
24	4		24	11		24	1
26	4		26	5		26	3
28	0		28	3		28	2
30	0		30	6		30	2
32	0		32	6		32	0
34	0		34	2		34	0
36	1		36	0		36	0
38	1		38	0		38	0
Ctrl			50pM			1000pM
