# Supplementary material for: Self-repair protects microtubules from their destruction by molecular motors
Source: Nat Mater. Author manuscript; Available in PMC 2021 Dec 1. (PMC7611741; doi:10.1038/s41563-020-00905-0)
Supplement: Source Data Supp Fig 3 [file EMS135429-supplement-Source_Data_Supp_Fig_3.xlsx]

## Sheet: S3B
fluorescence intensity	number of values
500	0
700	7
900	12
1100	23
1300	20
1500	12
1700	9
1900	3
2100	0
2300	1
2500	0

## Sheet: S3C
1 step												2 steps																4634.58
																												4510.08
																												4313.67
0			0			0			0			0	3817.5		0	3539.67		0	4634.58		0	4482						4276.42
0.2	4.14717		0.2	4.18375		0.2	4.05917		0.2	4.36708		0.2	3827.42		0.2	3466.25		0.2	4510.08		0.2	4700.83						4442.58
0.4	4.244		0.4	4.45025		0.4	4.12133		0.4	4.11975		0.4	3829.33		0.4	3580.75		0.4	4313.67		0.4	4709.58						4383.67
0.6	4.19458		0.6	4.35092		0.6	4.0605		0.6	4.164		0.6	3724.25		0.6	3608.83		0.6	4276.42		0.6	4640.67						4408
0.8	4.24133		0.8	4.27533		0.8	4.11808		0.8	4.18183		0.8	3823.17		0.8	3685.25		0.8	4442.58		0.8	4562.5						4440.75
1	3.95217		1	4.45633		1	4.05425		1	4.20683		1	3863.08		1	3464.08		1	4383.67		1	4771.75						4352.17
1.2	4.1785		1.2	4.194		1.2	4.04583		1.2	4.18183		1.2	3721		1.2	3573.17		1.2	4408		1.2	4802.25						4565.58
1.4	4.1465		1.4	4.28842		1.4	4.147		1.4	3.99175		1.4	3760		1.4	3595.67		1.4	4440.75		1.4	4757.58						4553.83
1.6	4.25542		1.6	4.49792		1.6	4.05942		1.6	4.01433		1.6	3751.33		1.6	3507.83		1.6	4352.17		1.6	4498.5						4394.75
1.8	4.23417		1.8	4.34708		1.8	3.96383		1.8	4.14067		1.8	3740.67		1.8	3568.67		1.8	4565.58		1.8	4870.5						4422
2	4.38358		2	4.28467		2	4.13783		2	4.095		2	3844.17		2	3609.67		2	4553.83		2	4845.92						4553.25
2.2	4.09242		2.2	4.34017		2.2	4.07542		2.2	4.06517		2.2	3879.25		2.2	3482.42		2.2	4394.75		2.2	4872.83						4621.92
2.4	4.2225		2.4	4.3665		2.4	4.26058		2.4	3.96167		2.4	3730.25		2.4	3484		2.4	4422		2.4	4644.75						4489.75
2.6	4.43808		2.6	4.471		2.6	4.275		2.6	4.0285		2.6	3713.25		2.6	3583.92		2.6	4553.25		2.6	4827.25						4502.08
2.8	4.26325		2.8	4.26733		2.8	4.01158		2.8	4.13458		2.8	3740.25		2.8	3621.08		2.8	4621.92		2.8	4701						4475.67
3	4.30158		3	4.32017		3	4.1665		3	4.0105		3	3819.33		3	3524.17		3	4489.75		3	4732.5						4474.42
3.2	4.35725		3.2	4.33		3.2	4.14283		3.2	4.02958		3.2	3607.17		3.2	3481.08		3.2	4502.08		3.2	4569.67						4322.17
3.4	4.26408		3.4	4.28275		3.4	4.0715		3.4	4.19342		3.4	3790.08		3.4	3800.75		3.4	4475.67		3.4	4706.5						4688.83
3.6	4.12442		3.6	4.37942		3.6	4.0595		3.6	4.19783		3.6	3761.17		3.6	3568.5		3.6	4474.42		3.6	4640.5						4559.92
3.8	4.24958		3.8	4.34758		3.8	4.16517		3.8	4.20508		3.8	3529		3.8	3605.83		3.8	4322.17		3.8	4715.08						4528.67
4	4.33375		4	4.356		4	3.90033		4	4.09775		4	3675.67		4	3518.58		4	4688.83		4	4620.75						4409.42
4.2	4.30975		4.2	4.47617		4.2	4.1015		4.2	4.27367		4.2	3751.67		4.2	3640.42		4.2	4559.92		4.2	4631.42						4654.25
4.4	4.08292		4.4	4.29717		4.4	4.13525		4.4	4.21567		4.4	3927.17		4.4	3575.08		4.4	4528.67		4.4	4691						4430.25
4.6	4.38992		4.6	4.20117		4.6	4.08508		4.6	3.998		4.6	3847.92		4.6	3661		4.6	4409.42		4.6	4590.33						4467.25
4.8	4.12742		4.8	4.30533		4.8	4.0385		4.8	4.12342		4.8	3696.42		4.8	3797.08		4.8	4654.25		4.8	4738.75						4542.83
5	4.4085		5	4.2695		5	4.22883		5	4.07692		5	3775.17		5	3797.67		5	4430.25		5	4709						4459.92
5.2	4.20108		5.2	4.34842		5.2	4.11875		5.2	4.02692		5.2	3780.58		5.2	3819.17		5.2	4467.25		5.2	4905.83						4671.08
5.4	4.20742		5.4	4.30825		5.4	4.26683		5.4	4.16867		5.4	3828.75		5.4	3967.17		5.4	4542.83		5.4	4701.67						4412.17
5.6	4.21125		5.6	4.21608		5.6	4.12783		5.6	4.324		5.6	3657.5		5.6	3541.83		5.6	4459.92		5.6	4688						4406.67
5.8	4.23083		5.8	4.30617		5.8	4.13983		5.8	4.20833		5.8	3726.58		5.8	3519.67		5.8	4671.08		5.8	4457.5						4539.33
6	4.00592		6	4.22667		6	4.18492		6	4.15908		6	3752.75		6	3657.08		6	4412.17		6	4430.67						4466.67
6.2	4.13317		6.2	4.54258		6.2	3.97092		6.2	4.10867		6.2	3758.92		6.2	3957.25		6.2	4406.67		6.2	4610.92						4576.5
6.4	4.13992		6.4	4.07742		6.4	4.22308		6.4	3.97242		6.4	3776.83		6.4	3822.33		6.4	4539.33		6.4	4677.5						4607.83
6.6	4.20458		6.6	4.39033		6.6	4.0065		6.6	4.11158		6.6	3635.25		6.6	3917.42		6.6	4466.67		6.6	4608.33						4517.25
6.8	4.24167		6.8	4.25692		6.8	4.34525		6.8	4.03383		6.8	3776.92		6.8	4045.75		6.8	4576.5		6.8	4701.58						4530.58
7	4.22942		7	4.29675		7	4.012		7	4.02275		7	3839.08		7	3914.25		7	4607.83		7	4715						4654
7.2	4.31225		7.2	4.09583		7.2	4.10475		7.2	4.28508		7.2	4103.17		7.2	3919.25		7.2	4517.25		7.2	4751.08						4422
7.4	4.15558		7.4	4.22542		7.4	4.05875		7.4	4.30117		7.4	4194.83		7.4	4010.33		7.4	4530.58		7.4	4436.17						4435.5
7.6	4.17692		7.6	4.2645		7.6	4.20083		7.6	4.12833		7.6	3923.17		7.6	3803.58		7.6	4654		7.6	4650.58						4505.83
7.8	4.234		7.8	4.18817		7.8	4.1195		7.8	4.06542		7.8	4072.08		7.8	3847		7.8	4422		7.8	4636.17						4468.58
8	4.19142		8	4.31833		8	4.25175		8	4.09217		8	4020.5		8	4060.25		8	4435.5		8	5085.92						4551.75
8.2	4.48675		8.2	4.30417		8.2	4.25133		8.2	4.19117		8.2	4087.83		8.2	3932		8.2	4505.83		8.2	4685.25						4624.08
8.4	4.50775		8.4	4.39492		8.4	3.96575		8.4	4.15908		8.4	3922.17		8.4	3933.67		8.4	4468.58		8.4	4719.17						4529.25
8.6	4.333		8.6	4.13108		8.6	4.20542		8.6	4.21175		8.6	4004.25		8.6	3845.25		8.6	4551.75		8.6	4619.33						4560.42
8.8	4.26858		8.8	4.29525		8.8	4.05908		8.8	4.12625		8.8	4042		8.8	3883		8.8	4624.08		8.8	4502.75						4553.08
9	4.348		9	4.348		9	4.05683		9	4.20158		9	4040.33		9	3847.25		9	4529.25		9	4743.67						4617.25
9.2	4.21458		9.2	4.35575		9.2	4.06658		9.2	4.10242		9.2	3519.92		9.2	3855.58		9.2	4560.42		9.2	4547.08						4545.42
9.4	4.20667		9.4	4.42183		9.4	4.10442		9.4	4.37525		9.4	3337.08		9.4	3795.92		9.4	4553.08		9.4	4664.25						4723.17
9.6	4.32967		9.6	4.26017		9.6	4.29675		9.6	4.09592		9.6	3469		9.6	3870.5		9.6	4617.25		9.6	4786.58						4553.92
9.8	4.28758		9.8	4.18983		9.8	4.29333		9.8	4.0485		9.8	3315.92		9.8	3859.75		9.8	4545.42		9.8	4428.83						4534.17
10	4.45208		10	4.208		10	4.21525		10	4.3575		10	3444.92		10	3689.33		10	4723.17		10	4622.5						4593.67
10.2	4.32042		10.2	4.29017		10.2	3.96192		10.2	4.04108		10.2	3429.83		10.2	3866.17		10.2	4553.92		10.2	4535.92						4595.5
10.4	4.14367		10.4	4.22325		10.4	4.114		10.4	4.19825		10.4	3472.83		10.4	3974.92		10.4	4534.17		10.4	4537						4720.25
10.6	4.3605		10.6	4.30933		10.6	3.93467		10.6	4.12392		10.6	3411.08		10.6	4141.33		10.6	4593.67		10.6	4513.42						4589.17
10.8	4.28833		10.8	4.12467		10.8	4.17183		10.8	4.13783		10.8	3449.33		10.8	3906.67		10.8	4595.5		10.8	4783.75						4394.67
11	4.17158		11	4.26017		11	4.18492		11	4.14		11	3500.17		11	3914.67		11	4720.25		11	4848						4553.67
11.2	4.16417		11.2	4.01275		11.2	4.09675		11.2	4.21725		11.2	3427.75		11.2	3953.92		11.2	4589.17		11.2	4571.08						4570.58
11.4	4.38725		11.4	4.33325		11.4	4.25283		11.4	4.03117		11.4	3590.08		11.4	4013.33		11.4	4394.67		11.4	4560.33						4542.67
11.6	4.18383		11.6	4.28633		11.6	3.97325		11.6	4.09875		11.6	3440.67		11.6	3776.5		11.6	4553.67		11.6	4432.92						4382.75
11.8	4.18192		11.8	4.23725		11.8	4.2735		11.8	4.13733		11.8	3467.58		11.8	3790.58		11.8	4570.58		11.8	4505.33						4448.33
12	4.39		12	4.2495		12	4.1035		12	4.11392		12	3515.83		12	4080		12	4542.67		12	4490.83						4349.83
12.2	4.11733		12.2	4.31517		12.2	4.04475		12.2	4.09725		12.2	3974.92		12.2	3841.42		12.2	4382.75		12.2	4673.42						4524.92
12.4	4.1875		12.4	4.14075		12.4	4.1845		12.4	4.13833		12.4	3931.42		12.4	3846.08		12.4	4448.33		12.4	4764.67						4459.08
12.6	4.35483		12.6	4.29758		12.6	4.08683		12.6	4.14767		12.6	4079.5		12.6	3917.83		12.6	4349.83		12.6	4619.92						4560.17
12.8	4.24342		12.8	4.35825		12.8	3.90242		12.8	4.15825		12.8	4127.75		12.8	3825.67		12.8	4524.92		12.8	4587.33						4601.75
13	4.15183		13	4.30058		13	3.89833		13	4.20217		13	4115		13	4065.08		13	4459.08		13	4718.83						4499.08
13.2	4.25283		13.2	4.11625		13.2	4.02008		13.2	4.11325		13.2	4163.5		13.2	3993.33		13.2	4560.17		13.2	4692.67						4578.75
13.4	4.31383		13.4	4.14642		13.4	4.08917		13.4	4.07867		13.4	4025.58		13.4	3743.5		13.4	4601.75		13.4	4786.33						4553.25
13.6	4.21367		13.6	4.36892		13.6	4.17075		13.6	3.92425		13.6	4186.17		13.6	3751.5		13.6	4499.08		13.6	4757.75						4713.5
13.8	4.2515		13.8	4.25783		13.8	4.17058		13.8	4.17158		13.8	4102.83		13.8	3943.25		13.8	4578.75		13.8	4767.17						4542.42
14	4.36633		14	4.1805		14	4.09775		14	4.27533		14	4115.67		14	3870.92		14	4553.25		14	4736.25						4589.33
14.2	4.30492		14.2	4.32158		14.2	4.17958		14.2	4.24633		14.2	3972.75		14.2	3790.08		14.2	4713.5		14.2	4454						4444.25
14.4	4.27817		14.4	4.12433		14.4	4.06383		14.4	4.122		14.4	4094.08		14.4	3973.67		14.4	4542.42		14.4	4405.75						4487.25
14.6	4.35042		14.6	4.2965		14.6	4.20108		14.6	4.20975		14.6	4226		14.6	3856.67		14.6	4589.33		14.6	4657.83						4414.83
14.8	4.26875		14.8	4.3655		14.8	4.0715		14.8	4.16242		14.8	4072.92		14.8	3825.5		14.8	4444.25		14.8	4814.75						4363.33
15	4.3095		15	4.24342		15	4.13383		15	4.26025		15	4183.83		15	3958.25		15	4487.25		15	4623.83						4443.33
15.2	4.173		15.2	4.38167		15.2	4.281		15.2	4.05433		15.2	4039.25		15.2	3988.5		15.2	4414.83		15.2	4756.33						4535
15.4	4.11583		15.4	4.25358		15.4	4.06025		15.4	4.17842		15.4	4018.08		15.4	4038.25		15.4	4363.33		15.4	4245.92						4604
15.6	4.4175		15.6	4.27208		15.6	4.09783		15.6	4.22125		15.6	3924.08		15.6	3774.08		15.6	4443.33		15.6	4314.17						4529.92
15.8	4.42192		15.8	4.12233		15.8	4.22792		15.8	4.1615		15.8	3995.42		15.8	3759.08		15.8	4535		15.8	4775.67						4424.75
16	4.17858		16	4.23817		16	4.08783		16	4.17275		16	4166.58		16	3999.58		16	4604		16	4800.42						4424.5
16.2	4.25658		16.2	4.18567		16.2	4.03075		16.2	4.23108		16.2	4122.25		16.2	4021.25		16.2	4529.92		16.2	4723.17						4500
16.4	4.25008		16.4	4.25958		16.4	4.2025		16.4	4.1065		16.4	4104.08		16.4	3924.58		16.4	4424.75		16.4	4702.75						4433
16.6	4.31592		16.6	4.287		16.6	4.14475		16.6	4.04967		16.6	3935.75		16.6	4057.08		16.6	4424.5		16.6	4881.42						4526.5
16.8	4.36983		16.8	4.21508		16.8	4.25817		16.8	4.14492		16.8	4007.33		16.8	4039.25		16.8	4500		16.8	4659.17						4620.5
17	4.35858		17	4.31625		17	4.1715		17	4.00542		17	4079.67		17	3907.33		17	4433		17	4821.5						4552.33
17.2	4.39908		17.2	4.34608		17.2	4.06992		17.2	4.039		17.2	4110.67		17.2	3953.83		17.2	4526.5		17.2	4768.67						4418
17.4	4.30667		17.4	4.24925		17.4	4.25708		17.4	4.1185		17.4	3922.5		17.4	3955.42		17.4	4620.5		17.4	4611.83						4455.83
17.6	4.41083		17.6	4.26158		17.6	4.22267		17.6	4.11117		17.6	4077.25		17.6	3826.25		17.6	4552.33		17.6	4789.17						4593.67
17.8	4.31408		17.8	4.13633		17.8	4.33633		17.8	4.10967		17.8	4063.17		17.8	3999.83		17.8	4418		17.8	4756.08						4494.83
18	4.24708		18	4.14667		18	4.13292		18	4.209		18	3978.17		18	3955.17		18	4455.83		18	4775.92						4388.33
18.2	4.42992		18.2	4.33783		18.2	4.08533		18.2	4.33425		18.2	4101.92		18.2	3904.67		18.2	4593.67		18.2	4728.5						4416.08
18.4	4.37433		18.4	4.33417		18.4	4.02692		18.4	4.13175		18.4	4110.33		18.4	3838.75		18.4	4494.83		18.4	4698.5						4633.33
18.6	4.26042		18.6	4.16925		18.6	4.14192		18.6	4.23875		18.6	4108.5		18.6	3957.33		18.6	4388.33		18.6	4683.17						4552.17
18.8	4.25708		18.8	4.37483		18.8	4.01933		18.8	4.28017		18.8	4148.25		18.8	3876.08		18.8	4416.08		18.8	4792.67						4613.75
19	4.14508		19	4.22033		19	4.15625		19	4.15492		19	4042.58		19	4050.83		19	4633.33		19	4751.75						4711.17
19.2	4.22325		19.2	4.35433		19.2	3.99117		19.2	4.31233		19.2	3992.75		19.2	3912.08		19.2	4552.17		19.2	4589.58						4707.42
19.4	4.24858		19.4	4.316		19.4	4.23		19.4	4.07083		19.4	4073.33		19.4	3930.58		19.4	4613.75		19.4	4543.67						4599.33
19.6	4.40625		19.6	4.26433		19.6	4.19458		19.6	4.13692		19.6	4003.25		19.6	3990.08		19.6	4711.17		19.6	4654.92						4466.83
19.8	4.24392		19.8	4.29967		19.8	4.14942		19.8	4.20483		19.8	4020.75		19.8	3882.17		19.8	4707.42		19.8	4697.92						4498.67
20	4.208		20	4.24442		20	4.13675		20	4.29667		20	3981.67		20	3944.92		20	4599.33		20	4768.92						4669.08
20.2	4.10058		20.2	4.40833		20.2	4.07258		20.2	4.20375		20.2	4087.58		20.2	3973.08		20.2	4466.83		20.2	4639.5						4597.5
20.4	4.14692		20.4	4.30908		20.4	4.28017		20.4	4.25458		20.4	3908.08		20.4	3902.25		20.4	4498.67		20.4	4748.33						4574.42
20.6	4.04258		20.6	4.3995		20.6	4.15717		20.6	4.19967		20.6	4126.67		20.6	3923.67		20.6	4669.08		20.6	4588.83						4551.5
20.8	4.127		20.8	4.29758		20.8	4.10042		20.8	4.19142		20.8	3931.42		20.8	4038.5		20.8	4597.5		20.8	4551.42						4421.33
21	4.1915		21	4.16883		21	4.19967		21	4.20808		21	3878.17		21	4047.67		21	4574.42		21	4481.58						4493.92
21.2	4.41525		21.2	4.17292		21.2	4.03458		21.2	4.16625		21.2	4156.5		21.2	3904.58		21.2	4551.5		21.2	4532.67						4600.75
21.4	4.28825		21.4	4.29308		21.4	4.23175		21.4	4.33633		21.4	4030.17		21.4	3958.25		21.4	4421.33		21.4	4517.08						4423.75
21.6	4.28575		21.6	4.24967		21.6	4.22983		21.6	4.16017		21.6	4086.33		21.6	3940.08		21.6	4493.92		21.6	4794.67						4397.17
21.8	4.13917		21.8	4.25708		21.8	4.14117		21.8	4.10842		21.8	3767.92		21.8	3845.08		21.8	4600.75		21.8	4512.33						4431.25
22	4.47442		22	4.38575		22	4.203		22	4.18717		22	3798.75		22	3824		22	4423.75		22	4856.92						4480.75
22.2	4.3075		22.2	4.20975		22.2	4.08408		22.2	4.27117		22.2	3730.17		22.2	4001		22.2	4397.17		22.2	4542.08						4624.83
22.4	4.17817		22.4	4.28017		22.4	4.18508		22.4	4.09642		22.4	3697.67		22.4	3794.92		22.4	4431.25		22.4	4714.42						4344
22.6	4.25583		22.6	4.45292		22.6	4.11475		22.6	4.37633		22.6	4040.92		22.6	3947.42		22.6	4480.75		22.6	4712.17						4558.33
22.8	4.36317		22.8	4.47233		22.8	4.12833		22.8	4.18558		22.8	3879.33		22.8	3842.75		22.8	4624.83		22.8	4613.5						4438.92
23	4.07658		23	4.22983		23	4.1095		23	4.20367		23	3695.75		23	3885.17		23	4344		23	4753.83						4463.42
23.2	4.04642		23.2	4.206		23.2	4.143		23.2	4.16675		23.2	3723.08		23.2	3890.58		23.2	4558.33		23.2	4759.25						4503.92
23.4	4.29583		23.4	4.253		23.4	4.275		23.4	4.1615		23.4	3737		23.4	3886.33		23.4	4438.92		23.4	4799.67						4654
23.6	4.077		23.6	4.25617		23.6	4.18783		23.6	4.20592		23.6	3848.42		23.6	3809.92		23.6	4463.42		23.6	4721.83						4688.33
23.8	4.23233		23.8	4.35525		23.8	4.076		23.8	4.17775		23.8	3916.17		23.8	3938.25		23.8	4503.92		23.8	4793.67						4633.33
24	4.39867		24	4.25		24	4.08742		24	4.3935		24	3715.5		24	3946.08		24	4654		24	4534.33						4363.92
24.2	4.2755		24.2	4.33783		24.2	4.40317		24.2	4.20433		24.2	3798.33		24.2	3848.67		24.2	4688.33		24.2	4532.25						4502.58
24.4	4.263		24.4	4.1895		24.4	4.15842		24.4	4.05533		24.4	3729.42		24.4	3781.75		24.4	4633.33		24.4	4819.92						4419.83
24.6	4.1785		24.6	4.29767		24.6	4.14917		24.6	4.238		24.6	3679.83		24.6	3967.83		24.6	4363.92		24.6	4600.75						4400.25
24.8	4.28817		24.8	4.07517		24.8	4.04675		24.8	4.05642		24.8	3711.58		24.8	3998		24.8	4502.58		24.8	4779.25						4680.08
25	4.11292		25	4.24258		25	4.16408		25	3.97183		25	3697.67		25	3840.5		25	4419.83		25	4595.42						4479.83
25.2	4.21533		25.2	4.24775		25.2	4.06517		25.2	4.07792		25.2	3695.92		25.2	3870.33		25.2	4400.25		25.2	4491.75						4680.75
25.4	4.37925		25.4	4.28817		25.4	4.15775		25.4	4.06575		25.4	3732.83		25.4	3948.08		25.4	4680.08		25.4	4631.75						4510.92
25.6	4.13258		25.6	4.22875		25.6	4.11075		25.6	4.2425		25.6	3723.42		25.6	3926.08		25.6	4479.83		25.6	4694.67						4550.25
25.8	4.18658		25.8	4.15317		25.8	4.18433		25.8	4.15158		25.8	3789		25.8	4075.33		25.8	4680.75		25.8	4838.08						4367.33
26	4.09942		26	4.27225		26	4.09775		26	4.28925		26	3839.92		26	3801.92		26	4510.92		26	4849.5						4596.33
26.2	4.31708		26.2	4.30483		26.2	4.12242		26.2	4.19617		26.2	3752.42		26.2	3901.33		26.2	4550.25		26.2	4746.75						4513.33
26.4	4.27233		26.4	4.17517		26.4	4.20775		26.4	4.1105		26.4	3768.25		26.4	3872.33		26.4	4367.33		26.4	4759.67						4562.75
26.6	4.31158		26.6	4.33058		26.6	4.03975		26.6	4.00433		26.6	3846.58		26.6	3831.25		26.6	4596.33		26.6	4479.5						4587.83
26.8	4.28158		26.8	4.21542		26.8	4.08017		26.8	4.13225		26.8	3811.67		26.8	3924.17		26.8	4513.33		26.8	4823.17						4526.75
27	4.359		27	4.363		27	4.13433		27	4.19875		27	3731.83		27	3876.42		27	4562.75		27	4762.83						4446.58
27.2	4.37892		27.2	4.28692		27.2	4.11225		27.2	4.20317		27.2	3727.75		27.2	4025		27.2	4587.83		27.2	4885.33						4310.67
27.4	4.59892		27.4	4.25		27.4	4.09308		27.4	4.0855		27.4	3654.58		27.4	3907		27.4	4526.75		27.4	4466.42						4458
27.6	4.49275		27.6	4.38392		27.6	4.242		27.6	4.26083		27.6	3750.33		27.6	3977.58		27.6	4446.58		27.6	4510.67						4456.33
27.8	4.33517		27.8	4.15467		27.8	4.1965		27.8	4.18558		27.8	3714		27.8	3982.33		27.8	4310.67		27.8	4416.83						4511.08
28	4.24675		28	4.17133		28	4.23533		28	4.22208		28	3702.08		28	3881.92		28	4458		28	4543.42						4515.83
28.2	4.267		28.2	4.383		28.2	4.16542		28.2	4.17475		28.2	3764.58		28.2	3792.08		28.2	4456.33		28.2	4380.08						4539.67
28.4	4.28842		28.4	4.2475		28.4	4.10283		28.4	3.89475		28.4	3792.5		28.4	3960.33		28.4	4511.08		28.4	4562.08						4376
28.6	4.34742		28.6	4.254		28.6	4.22767		28.6	4.1415		28.6	3796.67		28.6	4109.92		28.6	4515.83		28.6	4698.42						4605.67
28.8	4.35767		28.8	4.30217		28.8	4.27567		28.8	4.36433		28.8	3782.83		28.8	3880.83		28.8	4539.67		28.8	4606.25						4504.42
29	4.09		29	4.12883		29	4.17858		29	4.31317		29	3729.08		29	3954.92		29	4376		29	4813.58						4600.67
29.2	4.1875		29.2	4.19483		29.2	4.05183		29.2	4.14317		29.2	3706.58		29.2	3913.58		29.2	4605.67		29.2	4579.42						4597.17
29.4	4.2015		29.4	4.15408		29.4	4.1735		29.4	3.9875		29.4	3642.92		29.4	3821.33		29.4	4504.42		29.4	4550.92						4399.08
29.6	4.11358		29.6	4.2165		29.6	4.19208		29.6	4.07175		29.6	3809.5		29.6	3815.75		29.6	4600.67		29.6	4559.5						4414.83
29.8	4.20375		29.8	4.26133		29.8	4.16567		29.8	4.062		29.8	3841.67		29.8	3898		29.8	4597.17		29.8	4823.42						4542.17
30	4.171		30	4.2895		30	4.14475		30	4.22042		30	3666.83		30	3799.58		30	4399.08		30	4724						4492.58
30.2	4.172		30.2	4.22025		30.2	4.1945		30.2	4.19433		30.2	3717.67		30.2	3997.42		30.2	4414.83		30.2	4863.83						4465.42
30.4	4.14108		30.4	4.15817		30.4	4.1355		30.4	4.14108		30.4	3778.67		30.4	4096.42		30.4	4542.17		30.4	4657.25						4518.17
30.6	4.27017		30.6	4.151		30.6	4.01042		30.6	4.17542		30.6	3771.92		30.6	3845.17		30.6	4492.58		30.6	4571						4417.25
30.8	4.22967		30.8	4.33875		30.8	4.05125		30.8	4.18542		30.8	3551.83		30.8	4043.42		30.8	4465.42		30.8	4625.67						4443.83
31	4.11767		31	4.26175		31	3.986		31	4.00775		31	3654.5		31	3779.67		31	4518.17		31	4544.17						4497.58
31.2	4.298		31.2	4.11358		31.2	4.148		31.2	4.13133		31.2	3645.17		31.2	3969.08		31.2	4417.25		31.2	4525.67						4694.75
31.4	3.49775		31.4	4.15142		31.4	4.09025		31.4	4.14133		31.4	3601.92		31.4	3712.83		31.4	4443.83		31.4	4591.58						4424.58
31.6	3.49575		31.6	4.276		31.6	4.15967		31.6	4.14883		31.6	3709.92		31.6	3908.33		31.6	4497.58		31.6	4685.33						4624.5
31.8	3.56375		31.8	4.37783		31.8	4.06908		31.8	4.238		31.8	3768.08		31.8	3768.5		31.8	4694.75		31.8	4563.08						4485
32	3.52708		32	4.13258		32	4.13567		32	4.11942		32	3771.58		32	3955.5		32	4424.58		32	4610.92						4377.75
32.2	3.7065		32.2	4.38717		32.2	4.29942		32.2	4.12467		32.2	3696.67		32.2	3860.83		32.2	4624.5		32.2	4663.83						4587.33
32.4	3.71608		32.4	4.25908		32.4	4.11892		32.4	4.06692		32.4	3750.75		32.4	3960.83		32.4	4485		32.4	4894.08						4417.92
32.6	3.55917		32.6	4.1025		32.6	4.26658		32.6	4.1195		32.6	3638.17		32.6	3719.92		32.6	4377.75		32.6	4557.08						4530.33
32.8	3.61075		32.8	4.23675		32.8	4.15708		32.8	4.01708		32.8	3807.25		32.8	3911		32.8	4587.33		32.8	4673.33						4485.08
33	3.61183		33	4.28717		33	4.03		33	4.2025		33	3721.33		33	4046.92		33	4417.92		33	4713.5						4495.75
33.2	3.49692		33.2	4.32242		33.2	4.15383		33.2	4.11558		33.2	3783.17		33.2	3845.83		33.2	4530.33		33.2	4854.5						4497.17
33.4	3.50067		33.4	4.2195		33.4	4.28275		33.4	4.09042		33.4	3729.75		33.4	3995.08		33.4	4485.08		33.4	4666.67						4287.25
33.6	3.61142		33.6	4.20517		33.6	4.0995		33.6	4.18642		33.6	3798.58		33.6	3958.5		33.6	4495.75		33.6	4764.67						4761.5
33.8	3.52017		33.8	4.1925		33.8	4.03583		33.8	4.51033		33.8	3955.25		33.8	3940.5		33.8	4497.17		33.8	4671.08						4377.92
34	3.54808		34	4.20475		34	4.18608		34	4.15142		34	3789.42		34	3764.67		34	4287.25		34	4846.75						4512.92
34.2	3.56875		34.2	4.27933		34.2	4.23225		34.2	4.12983		34.2	3801.92		34.2	3969.33		34.2	4761.5		34.2	4657.58						4477.17
34.4	3.63717		34.4	4.35958		34.4	4.14675		34.4	4.32942		34.4	3749.08		34.4	3985.83		34.4	4377.92		34.4	4718						4385
34.6	3.43933		34.6	4.36492		34.6	4.2185		34.6	4.06867		34.6	3623.92		34.6	3888.17		34.6	4512.92		34.6	4780.92						4423.58
34.8	3.55267		34.8	4.28925		34.8	4.01833		34.8	4.24375		34.8	3729.17		34.8	3893		34.8	4477.17		34.8	4706.17						4413.5
35	3.51325		35	4.22308		35	4.25425		35	4.16592		35	3860.17		35	3800.25		35	4385		35	4575.75						4514.83
35.2	3.70708		35.2	4.3245		35.2	4.431		35.2	4.03783		35.2	3664.17		35.2	3761.92		35.2	4423.58		35.2	4793.42						4446.75
35.4	3.79292		35.4	4.23992		35.4	4.1335		35.4	4.07808		35.4	3769.83		35.4	3822.83		35.4	4413.5		35.4	4881.67						4388.75
35.6	3.59467		35.6	4.35467		35.6	4.1995		35.6	4.20008		35.6	3631.92		35.6	3970.67		35.6	4514.83		35.6	4707.25						4343.75
35.8	3.68467		35.8	4.36233		35.8	4.3005		35.8	4.22875		35.8	3812.17		35.8	4020.92		35.8	4446.75		35.8	4672.58						4582.75
36	3.48983		36	4.25592		36	4.166		36	4.27933		36	3578.08		36	3939.17		36	4388.75		36	4724.42						4398.33
36.2	3.64725		36.2	4.23142		36.2	3.9265		36.2	4.1405		36.2	3820.17		36.2	3866.17		36.2	4343.75		36.2	4638						4324.33
36.4	3.65775		36.4	4.11908		36.4	3.42183		36.4	4.17158		36.4	3767.08		36.4	3842.33		36.4	4582.75		36.4	4403.67						4516.92
36.6	3.45017		36.6	4.10908		36.6	3.48442		36.6	4.15883		36.6	3672.83		36.6	3749.5		36.6	4398.33		36.6	4635.92						4399.67
36.8	3.55167		36.8	4.20625		36.8	3.41508		36.8	4.1975		36.8	3803.25		36.8	3799.25		36.8	4324.33		36.8	4685.17						4526.33
37	3.66325		37	4.13842		37	3.5525		37	4.15575		37	3877.42		37	3915.17		37	4516.92		37	4507.17						4383
37.2	3.62708		37.2	4.28333		37.2	3.43617		37.2	3.99992		37.2	3554.17		37.2	3753.67		37.2	4399.67		37.2	4734.83						4492.25
37.4	3.4655		37.4	4.08575		37.4	3.2875		37.4	4.15758		37.4	3615.25		37.4	3795.25		37.4	4526.33		37.4	4608.5						4611.08
37.6	3.59625		37.6	4.24275		37.6	3.44733		37.6	4.14175		37.6	3807.17		37.6	3875.42		37.6	4383		37.6	4794.67						4462.33
37.8	3.62792		37.8	4.27258		37.8	3.32192		37.8	4.30817		37.8	3653.5		37.8	3901.75		37.8	4492.25		37.8	4635.42						4552.5
38	3.57375		38	4.18067		38	3.42625		38	4.12708		38	3736.5		38	3961.25		38	4611.08		38	4619.75						4400.92
38.2	3.44892		38.2	4.44542		38.2	3.37458		38.2	4.20342		38.2	3765.42		38.2	3825.58		38.2	4462.33		38.2	4695.42						4375.33
38.4	3.656		38.4	4.27417		38.4	3.39583		38.4	4.23642		38.4	3769.58		38.4	3712.08		38.4	4552.5		38.4	4789.33						4510.08
38.6	3.47242		38.6	4.20667		38.6	3.42758		38.6	4.10558		38.6	3758.08		38.6	3937.25		38.6	4400.92		38.6	4710.92						4526.58
38.8	3.61667		38.8	4.12125		38.8	3.324		38.8	4.06867		38.8	3763.17		38.8	3702.92		38.8	4375.33		38.8	4813.08						4427.92
39	3.39842		39	4.23208		39	3.58458		39	4.097		39	3686.33		39	3700.5		39	4510.08		39	4579.33						4350.5
39.2	3.50333		39.2	4.40875		39.2	3.48742		39.2	3.97375		39.2	3762.25		39.2	4000.42		39.2	4526.58		39.2	4750.25						4423.33
39.4	3.5415		39.4	4.19283		39.4	3.47117		39.4	3.97558		39.4	3845.08		39.4	3927.17		39.4	4427.92		39.4	4534.33						4530.67
39.6	3.7775		39.6	4.23725		39.6	3.47467		39.6	4.11083		39.6	3811.17		39.6	3898.5		39.6	4350.5		39.6	4354.83						4424.17
39.8	3.63408		39.8	4.04775		39.8	3.4695		39.8	4.21917		39.8	3858.75		39.8	3699.33		39.8	4423.33		39.8	4517.58						4569.17
40	3.68333		40	4.247		40	3.39417		40	4.26933		40	3679.08		40	4026.67		40	4530.67		40	4558.5						4487.17
40.2	3.58192		40.2	4.24225		40.2	3.4215		40.2	4.067		40.2	3726.42		40.2	3797.42		40.2	4424.17		40.2	4524.92						4449.75
40.4	3.62833		40.4	4.16175		40.4	3.36458		40.4	4.21858		40.4	3753.08		40.4	3911.75		40.4	4569.17		40.4	4652.83						4262.67
40.6	3.558		40.6	4.24567		40.6	3.33425		40.6	4.27383		40.6	3796.75		40.6	4025		40.6	4487.17		40.6	4560.75						4395.33
40.8	3.52617		40.8	4.11858		40.8	3.49567		40.8	4.19092		40.8	3422.83		40.8	3764.33		40.8	4449.75		40.8	4391.25						4495.33
41	3.58		41	4.1675		41	3.529		41	4.20683		41	3771.08		41	3869		41	4262.67		41	4102						4349.58
41.2	3.65458		41.2	4.31708		41.2	3.50533		41.2	4.12717		41.2	3715.83		41.2	3915		41.2	4395.33		41.2	4596.75						4402.08
41.4	3.72192		41.4	4.21708		41.4	3.38883		41.4	4.15108		41.4	3631.17		41.4	3794.83		41.4	4495.33		41.4	4431.75						4395
41.6	4.071		41.6	4.06608		41.6	3.42508		41.6	4.05583		41.6	3718.75		41.6	3798.33		41.6	4349.58		41.6	4072.08						4535
41.8	3.54033		41.8	4.12758		41.8	3.42758		41.8	4.26642		41.8	3720.75		41.8	3941.58		41.8	4402.08		41.8	4341.08						4544.58
42	3.48508		42	4.305		42	3.52967		42	4.17258		42	3678.25		42	3793.17		42	4395		42	4767.17						4581
42.2	3.62483		42.2	4.15933		42.2	3.5155		42.2	4.15325		42.2	3720.17		42.2	3905.42		42.2	4535		42.2	4417						4539.83
42.4	3.39367		42.4	4.346		42.4	3.61308		42.4	4.24883		42.4	3661.5		42.4	3906		42.4	4544.58		42.4	4315						4655.92
42.6	3.51542		42.6	4.14067		42.6	3.50483		42.6	4.27608		42.6	3495.67		42.6	3771.33		42.6	4581		42.6	4036.17						4345.08
42.8	3.55425		42.8	4.24342		42.8	3.50908		42.8	4.31067		42.8	3266.17		42.8	3973.08		42.8	4539.83		42.8	4423.5						4446.08
43	3.72233		43	4.08433		43	3.39992		43	4.07983		43	3441.83		43	3730.83		43	4655.92		43	4488.17						4410.17
43.2	3.60633		43.2	4.25342		43.2	3.30658		43.2	4.39825		43.2	3317.25		43.2	3878.5		43.2	4345.08		43.2	4627.5						4309.33
43.4	3.56058		43.4	4.23067		43.4	3.35117		43.4	4.24233		43.4	3366.5		43.4	3844.58		43.4	4446.08		43.4	4612.83						4364.75
43.6	3.59467		43.6	4.15125		43.6	3.40758		43.6	4.20092		43.6	3225.83		43.6	3836.92		43.6	4410.17		43.6	4357.58						4422.08
43.8	3.54758		43.8	4.22225		43.8	3.30575		43.8	4.09233		43.8	3318.17		43.8	3596.83		43.8	4309.33		43.8	4543.83						4443.58
44	3.45892		44	3.92517		44	3.30292		44	4.152		44	3504.5		44	3690		44	4364.75		44	4529.75						4383.33
44.2	3.27283		44.2	4.27575		44.2	3.3815		44.2	3.97717		44.2	3389.5		44.2	3802.58		44.2	4422.08		44.2	4285.67						4405
44.4	3.42333		44.4	4.17525		44.4	3.38175		44.4	4.11875		44.4	3452.67		44.4	3693.33		44.4	4443.58		44.4	4133.42						4630.92
44.6	3.33475		44.6	3.98775		44.6	3.17683		44.6	3.99525		44.6	3461		44.6	3652.92		44.6	4383.33		44.6	4563.5						4618.42
44.8	3.45567		44.8	4.09717		44.8	3.38625		44.8	4.1275		44.8	3313.17		44.8	3739.75		44.8	4405		44.8	4376.67						4583.58
45	3.34408		45	3.96167		45	3.27208		45	4.04917		45	3248.42		45	3823.08		45	4630.92		45	4292.92						4485.75
45.2	3.49558		45.2	4.09958		45.2	3.35267		45.2	3.972		45.2	3226.25		45.2	3783.33		45.2	4618.42		45.2	4199.58						4580.25
45.4	3.46517		45.4	4.10508		45.4	3.32425		45.4	4.05658		45.4	3311.67		45.4	3704.42		45.4	4583.58		45.4	4119.67						4644.42
45.6	3.57342		45.6	4.11575		45.6	3.32325		45.6	4.09992		45.6	3314		45.6	3654.58		45.6	4485.75		45.6	4639.75						4353.08
45.8	3.4305		45.8	4.0785		45.8	3.30892		45.8	4.09033		45.8	3409.67		45.8	3663.17		45.8	4580.25		45.8	4314						4429.83
46	3.514		46	4.24708		46	3.30108		46	3.92958		46	3345.42		46	3679.33		46	4644.42		46	4555.25						4509
46.2	3.48325		46.2	4.06525		46.2	3.34075		46.2	3.9715		46.2	3444.83		46.2	3794.08		46.2	4353.08		46.2	4601.33						4312.33
46.4	3.57517		46.4	4.22325		46.4	3.47058		46.4	3.99725		46.4	3454.83		46.4	3671.25		46.4	4429.83		46.4	4561.25						4453.58
46.6	3.59525		46.6	4.21517		46.6	3.43675		46.6	4.201		46.6	3470.92		46.6	3920.58		46.6	4509		46.6	4667.17						4555.58
46.8	3.51792		46.8	4.08833		46.8	3.44567		46.8	4.26633		46.8	3342.67		46.8	3777.42		46.8	4312.33		46.8	4662.92						4466.25
47	3.51925		47	3.97158		47	3.32633		47	4.00817		47	3438.67		47	3916.67		47	4453.58		47	4638.17						4361.58
47.2	3.49367		47.2	4.265		47.2	3.463		47.2	4.06517		47.2	3384.92		47.2	3829.92		47.2	4555.58		47.2	4469.08						4594
47.4	3.44892		47.4	4.20208		47.4	3.33		47.4	4.02108		47.4	3298.42		47.4	3830.92		47.4	4466.25		47.4	4526.83						4457.25
47.6	3.56942		47.6	4.02		47.6	3.36775		47.6	3.98608		47.6	3298.08		47.6	3689.58		47.6	4361.58		47.6	4676.83						4380.75
47.8	3.48575		47.8	4.11775		47.8	3.27742		47.8	3.9775		47.8	3186.58		47.8	3918.17		47.8	4594		47.8	4541.17						4360.92
48	3.50433		48	3.96325		48	3.25733		48	4.223		48	3496.92		48	3844.58		48	4457.25		48	4500.33						4618.5
48.2	3.45167		48.2	4.08225		48.2	3.46517		48.2	3.98683		48.2	3319.75		48.2	3687		48.2	4380.75		48.2	4548.5						4381.33
48.4	3.51308		48.4	3.94083		48.4	3.41067		48.4	4.0415		48.4	3305.83		48.4	3266.25		48.4	4360.92		48.4	4650.42						4395.58
48.6	3.56142		48.6	3.99592		48.6	3.25933		48.6	4.03692		48.6	3443.25		48.6	3623.92		48.6	4618.5		48.6	4511.83						4255.75
48.8	3.54442		48.8	4.111		48.8	3.39442		48.8	3.86958		48.8	3285.67		48.8	3664.5		48.8	4381.33		48.8	4243.08						4451.25
49	3.40275		49	3.99275		49	3.21908		49	3.84117		49	3232.83		49	3747.42		49	4395.58		49	3812.42						4400.83
49.2	3.48733		49.2	4.12392		49.2	3.28167		49.2	3.76842		49.2	3422.33		49.2	3694.58		49.2	4255.75		49.2	4237						4435.25
49.4	3.50567		49.4	4.16342		49.4	3.20158		49.4	4.06875		49.4	3316.83		49.4	3483.42		49.4	4451.25		49.4	4407.33						4287.58
49.6	3.45158		49.6	4.07883		49.6	3.19117		49.6	4.0945		49.6	3409.83		49.6	3739		49.6	4400.83		49.6	4376.83						4419.92
49.8	3.44433		49.8	4.27042		49.8	3.3805		49.8	4.00133		49.8	3390.83		49.8	3752.67		49.8	4435.25		49.8	4289.33						4623.75
50	3.49608		50	4.06575		50	3.4705		50	4.10692		50	3258		50	3635.83		50	4287.58		50	4295						4619.17
50.2	3.70358		50.2	4.404		50.2	3.34492		50.2	4.11275		50.2	3306.17		50.2	3815.83		50.2	4419.92		50.2	4463.33						4639.08
50.4	3.46875		50.4	4.31575		50.4	3.32192		50.4	3.95742		50.4	3519.75		50.4	3714.08		50.4	4623.75		50.4	3762.67						4907.33
50.6	3.50192		50.6	4.022		50.6	3.4315		50.6	3.99167		50.6	3487.5		50.6	3804		50.6	4619.17		50.6	3954.08						4941.92
50.8	3.48375		50.8	4.22717		50.8	3.35767		50.8	4.20383		50.8	3440.5		50.8	3604.25		50.8	4639.08		50.8	4564.33						4817.75
51	3.80917		51	4.26817		51	3.33617		51	3.96817		51	3406.83		51	3680.92		51	4907.33		51	4634.5						4817.25
51.2	3.58067		51.2	4.12192		51.2	3.38017		51.2	4.08875		51.2	3441.17		51.2	3695.25		51.2	4941.92		51.2	4720.17						4605.83
51.4	3.713		51.4	4.26167		51.4	3.337		51.4	4.08625		51.4	3467		51.4	3540.42		51.4	4817.75		51.4	4543.33						4326.92
51.6	3.61542		51.6	4.07483		51.6	3.48683		51.6	3.94358		51.6	3291.75		51.6	3544.25		51.6	4817.25		51.6	4557.67						4361.17
51.8	3.57917		51.8	4.24817		51.8	3.39717		51.8	4.11642		51.8	3412.58		51.8	3623.17		51.8	4605.83		51.8	3807.42						4397.25
52	3.48092		52	4.08		52	3.40525		52	4.07692		52	3303.92		52	3625.67		52	4326.92		52	4646.75						4404.42
52.2	3.4545		52.2	4.13425		52.2	3.3375		52.2	3.9695		52.2	3320.83		52.2	3658.42		52.2	4361.17		52.2	4317.25						4377.42
52.4	3.38967		52.4	4.131		52.4	3.38017		52.4	4.00667		52.4	3270.67		52.4	3576		52.4	4397.25		52.4	4534						4472
52.6	3.52775		52.6	4.05867		52.6	3.40942		52.6	4.24775		52.6	3332.08		52.6	3546.08		52.6	4404.42		52.6	4429						4510.08
52.8	3.47717		52.8	3.991		52.8	3.37467		52.8	3.98825		52.8	3203.58		52.8	3469.58		52.8	4377.42		52.8	4759.83						4608.75
53	3.60825		53	4.18675		53	3.32308		53	3.91942		53	3439.92		53	3352.58		53	4472		53	4503.5						4561.17
53.2	3.33975		53.2	4.1395		53.2	3.35625		53.2	3.996		53.2	3368		53.2	3616.42		53.2	4510.08		53.2	4468.42						4312.58
53.4	3.34883		53.4	4.05567		53.4	3.25192		53.4	4.26917		53.4	3370.17		53.4	3404.67		53.4	4608.75		53.4	4487.42						4469.92
53.6	3.27225		53.6	4.04208		53.6	3.36708		53.6	4.00592		53.6	3593.33		53.6	3591.25		53.6	4561.17		53.6	4332.75						4612.42
53.8	3.50233		53.8	4.13592		53.8	3.23792		53.8	4.19025		53.8	3292.92		53.8	3620.92		53.8	4312.58		53.8	4282.08						4603.08
54	3.55892		54	4.17408		54	3.33525		54	3.8765		54	3346.42		54	3671.5		54	4469.92		54	4695.83						4518.5
54.2	3.58842		54.2	4.15817		54.2	3.48642		54.2	4.108		54.2	3427.25		54.2	3578		54.2	4612.42		54.2	4688.58						4334.92
54.4	3.53175		54.4	4.16075		54.4	3.38267		54.4	4.1785		54.4	3326.75		54.4	3530.83		54.4	4603.08		54.4	4398.25						4450.58
54.6	3.52917		54.6	4.25758		54.6	3.42617		54.6	4.26225		54.6	3373.5		54.6	3535		54.6	4518.5		54.6	4521.5						4632
54.8	3.74517		54.8	3.99633		54.8	3.43992		54.8	4.10725		54.8	3378.33		54.8	3472.58		54.8	4334.92		54.8	4361						4349.17
55	3.54133		55	4.09542		55	3.21042		55	4.02567		55	3278.67		55	3505.42		55	4450.58		55	4406.92						4500.5
55.2	3.56358		55.2	4.10075		55.2	3.33808		55.2	3.94783		55.2	3320.42		55.2	3668.25		55.2	4632		55.2	4577.33						4524.08
55.4	3.44125		55.4	4.13175		55.4	3.36567		55.4	4.15675		55.4	3376		55.4	3476.83		55.4	4349.17		55.4	4254.92						4476.83
55.6	3.40758		55.6	4.09358		55.6	3.33125		55.6	4.0085		55.6	3388.92		55.6	3473.92		55.6	4500.5		55.6	4528.83						4301.42
55.8	3.57242		55.8	4.24883		55.8	3.26192		55.8	3.99392		55.8	3113.25		55.8	3558.92		55.8	4524.08		55.8	4510.33						4403.25
56	3.39975		56	3.99542		56	3.36125		56	3.91083		56	3310.92		56	3440.92		56	4476.83		56	4422.92						4629.58
56.2	3.29425		56.2	4.02658		56.2	3.30325		56.2	4.08925		56.2	3212		56.2	3435.75		56.2	4301.42		56.2	4877.25						4340.42
56.4	3.48408		56.4	4.14042		56.4	3.35433		56.4	3.91258		56.4	3404		56.4	3539		56.4	4403.25		56.4	4882.75						4549.42
56.6	3.54933		56.6	4.19667		56.6	3.2275		56.6	4.23042		56.6	3389.75		56.6	3408.75		56.6	4629.58		56.6	4516.5						4214.08
56.8	3.46017		56.8	4.08508		56.8	3.31058		56.8	3.9595		56.8	3271		56.8	3442.25		56.8	4340.42		56.8	4547.67						4522.75
57	3.4845		57	4.17708		57	3.27758		57	4.03183		57	3349.83		57	3628.25		57	4549.42		57	3916.08						4403.83
57.2	3.32783		57.2	4.13942		57.2	3.44442		57.2	4.06225		57.2	3331.75		57.2	3617.08		57.2	4214.08		57.2	3422.75						4517.33
57.4	3.442		57.4	4.14383		57.4	3.31142		57.4	4.09617		57.4	3275.08		57.4	3467.58		57.4	4522.75		57.4	3618.33						4229.67
57.6	3.64358		57.6	4.05558		57.6	3.36467		57.6	4.03533		57.6	3371.83		57.6	3566.42		57.6	4403.83		57.6	3449.33						4622.83
57.8	3.39583		57.8	4.23608		57.8	3.228		57.8	3.85883		57.8	3247.75		57.8	3623.5		57.8	4517.33		57.8	3806.92						4337.75
58	3.45258		58	4.11775		58	3.3065		58	4.03633		58	3453.67		58	3410		58	4229.67		58	3530.17						4522.83
58.2	3.51483		58.2	3.90942		58.2	3.28417		58.2	4.008		58.2	3383.25		58.2	3338.75		58.2	4622.83		58.2	3775						4331.33
58.4	3.43925		58.4	4.077		58.4	3.393		58.4	3.84983		58.4	3336.17		58.4	3550.83		58.4	4337.75		58.4	4118.67						4549.5
58.6	3.51992		58.6	4.07758		58.6	3.37467		58.6	4.06467		58.6	3304.67		58.6	3508.17		58.6	4522.83		58.6	4566.75						4315
58.8	3.66267		58.8	4.08117		58.8	3.18342		58.8	3.95842		58.8	3213.5		58.8	3608.17		58.8	4331.33		58.8	4816.67						4334.58
59	3.40567		59	3.98633		59	3.47558		59	4.00025		59	3473.75		59	3534		59	4549.5		59	4376.08						4403.92
59.2	3.59642		59.2	4.02725		59.2	3.483		59.2	4.09842		59.2	3315.08		59.2	3484.67		59.2	4315		59.2	4614.25						4377.17
59.4	3.60617		59.4	4.24542		59.4	3.41492		59.4	4.08292		59.4	3541.17		59.4	3502.25		59.4	4334.58		59.4	4601.08						4513.42
59.6	3.64625		59.6	4.23808		59.6	3.25467		59.6	4.06575		59.6	3382.42		59.6	3621.83		59.6	4403.92		59.6	4626						4339.58
59.8	3.544		59.8	4.164		59.8	3.49083		59.8	4.19225		59.8	3372.58		59.8	3618.17		59.8	4377.17		59.8	4128.75						4555.17
60	3.53275		60	4.21833		60	3.37292		60	4.13108		60	3461.92		60	3462.75		60	4513.42		60	4291.42						4604.17
60.2	3.58975		60.2	4.18408		60.2	3.40183		60.2	3.96958		60.2	3523		60.2	3664		60.2	4339.58		60.2	4682						4661.83
60.4	3.83525		60.4	4.06542		60.4	3.547		60.4	4.11567		60.4	3533.83		60.4	3560.5		60.4	4555.17		60.4	4506						4403.17
60.6	3.54667		60.6	4.211		60.6	3.32992		60.6	4.16383		60.6	3417.5		60.6	3605.33		60.6	4604.17		60.6	4815.75						4535.08
60.8	3.55367		60.8	4.25692		60.8	3.5205		60.8	4.39983		60.8	3319.33		60.8	3686.92		60.8	4661.83		60.8	4647.5						4802.5
61	3.606		61	4.15408		61	3.71108		61	4.03958		61	3381.92		61	3643.92		61	4403.17		61	4623.42						4626.67
61.2	3.51633		61.2	4.34425		61.2	3.34083		61.2	4.19133		61.2	3403.17		61.2	3700.5		61.2	4535.08		61.2	4667.58						4452.08
61.4	3.52183		61.4	4.27858		61.4	3.41467		61.4	4.00625		61.4	3413.58		61.4	3856.25		61.4	4802.5		61.4	4804						4426.58
61.6	3.61375		61.6	4.32717		61.6	3.54325		61.6	4.1215		61.6	3622.5		61.6	3646.75		61.6	4626.67		61.6	4386.67						4310.92
61.8	3.52392		61.8	4.23417		61.8	3.67917		61.8	4.08325		61.8	3456.67		61.8	3568.5		61.8	4452.08		61.8	4593						4550
62	3.56242		62	4.25425		62	3.49808		62	4.00058		62	3470		62	3676.25		62	4426.58		62	4475.17						4396.33
62.2	3.75042		62.2	4.37375		62.2	3.39775		62.2	4.09325		62.2	3414.58		62.2	3686.17		62.2	4310.92		62.2	4743.75						4423.25
62.4	3.64367		62.4	4.21367		62.4	3.459		62.4	4.09283		62.4	3377.17		62.4	3691.83		62.4	4550		62.4	4641.92						4341
62.6	3.48342		62.6	4.21792		62.6	3.421		62.6	4.09967		62.6	3480.83		62.6	3741.25		62.6	4396.33		62.6	4637.25						4396.25
62.8	3.62392		62.8	4.10417		62.8	3.41742		62.8	4.04575		62.8	3437.08		62.8	3638.67		62.8	4423.25		62.8	4617.42						4389.42
63	3.50292		63	4.13217		63	3.46875		63	4.13008		63	3356.92		63	3567.17		63	4341		63	4560.25						4419.17
63.2	3.476		63.2	4.29667		63.2	3.35708		63.2	4.13233		63.2	3546.08		63.2	3572.58		63.2	4396.25		63.2	4596.58						4359.58
63.4	3.642		63.4	4.10658		63.4	3.47058		63.4	4.22875		63.4	3297.92		63.4	3571.67		63.4	4389.42		63.4	4766.33						4540.67
63.6	3.59058		63.6	4.15358		63.6	3.45675		63.6	4.088		63.6	3533.58		63.6	3400.25		63.6	4419.17		63.6	4632.17						4590
63.8	3.41583		63.8	4.29483		63.8	3.50108		63.8	3.95292		63.8	3351.33		63.8	3540.42		63.8	4359.58		63.8	4815.25						4585.33
64	3.5195		64	4.02367		64	3.42742		64	4.0235		64	3469		64	3527.67		64	4540.67		64	4654						4549.5
64.2	3.48808		64.2	4.18125		64.2	3.49342		64.2	4.0925		64.2	3406.25		64.2	3706.42		64.2	4590		64.2	4709.67						4619.42
64.4	3.6985		64.4	4.09225		64.4	3.44233		64.4	3.99808		64.4	3474.42		64.4	3595.58		64.4	4585.33		64.4	4510						4654.25
64.6	3.468		64.6	4.118		64.6	3.29833		64.6	3.96175		64.6	3359.67		64.6	3749		64.6	4549.5		64.6	4850						4497.83
64.8	3.5305		64.8	4.22508		64.8	3.1745		64.8	4.019		64.8	3376.75		64.8	3606.17		64.8	4619.42		64.8	4635.42						4415.5
65	3.62275		65	4.07917		65	3.46467		65	4.00833		65	3419.5		65	3711.58		65	4654.25		65	4833.08						4225.33
65.2	3.44167		65.2	4.19717		65.2	3.31633		65.2	4.18258		65.2	3469.75		65.2	3661.92		65.2	4497.83		65.2	4980.08						4680.25
65.4	3.48017		65.4	4.16975		65.4	3.45258		65.4	4.04383		65.4	3369.08		65.4	3616.67		65.4	4415.5		65.4	4788.08						4463.67
65.6	3.72425		65.6	4.41433		65.6	3.38583		65.6	4.17233		65.6	3445.08		65.6	3721.25		65.6	4225.33		65.6	4878.33						4451.75
65.8	3.56567		65.8	4.12383		65.8	3.45		65.8	4.14033		65.8	3403.58		65.8	3653.33		65.8	4680.25		65.8	4618.83						4629.08
66	3.65767		66	4.32075		66	3.53092		66	4.2195		66	3419.58		66	3590.42		66	4463.67		66	4787.33						4540.5
66.2	3.58183		66.2	4.13017		66.2	3.43925		66.2	4.08858		66.2	3407.17		66.2	3565.17		66.2	4451.75		66.2	4826.67						4504.17
66.4	3.52633		66.4	4.02692		66.4	3.5535		66.4	4.12075		66.4	3524.92		66.4	3697.42		66.4	4629.08		66.4	4855.42						4581.17
66.6	3.47667		66.6	4.24158		66.6	3.56917		66.6	4.20367		66.6	3395.08		66.6	3631.58		66.6	4540.5		66.6	4644.08						4337.17
66.8	3.6275		66.8	4.40467		66.8	3.51733		66.8	4.12975		66.8	3423.5		66.8	3509.33		66.8	4504.17		66.8	4793.92						4534.25
67	3.55825		67	4.2745		67	3.45767		67	4.12983		67	3451.58		67	3699.08		67	4581.17		67	4755.58						4627.58
67.2	3.66225		67.2	4.33242		67.2	3.40292		67.2	4.02483		67.2	3507.67		67.2	3588.33		67.2	4337.17		67.2	4534.08						4339.5
67.4	3.66325		67.4	4.17783		67.4	3.40833		67.4	4.04208		67.4	3453.08		67.4	3704.75		67.4	4534.25		67.4	4871.08						4276
67.6	3.45192		67.6	4.24642		67.6	3.515		67.6	4.20817		67.6	3423.5		67.6	3534.92		67.6	4627.58		67.6	4700.92						4544.25
67.8	3.66167		67.8	4.31808		67.8	3.56083		67.8	4.05342		67.8	3459.17		67.8	3763.42		67.8	4339.5		67.8	4594.33						4306
68	3.80117		68	4.34442		68	3.49017		68	3.98475		68	3387		68	3730.67		68	4276		68	4722						4559.67
68.2	3.68725		68.2	4.19008		68.2	3.43425		68.2	4.15908		68.2	3317.17		68.2	3688.75		68.2	4544.25		68.2	4615						4419.92
68.4	3.60333		68.4	4.23925		68.4	3.39708		68.4	4.18292		68.4	3442.58		68.4	3668.25		68.4	4306		68.4	4928.33						4559.25
68.6	3.5825		68.6	4.16617		68.6	3.487		68.6	4.13925		68.6	3479.92		68.6	3618.5		68.6	4559.67		68.6	4635.75						4512.67
68.8	3.56292		68.8	4.167		68.8	3.37267		68.8	4.05367		68.8	3364.92		68.8	3617.83		68.8	4419.92		68.8	4823.5						4512.25
69	3.42283		69	4.15408		69	3.46767		69	4.12517		69	3463.42		69	3602		69	4559.25		69	4859.33						4330.75
69.2	3.4865		69.2	4.1445		69.2	3.48367		69.2	4.12892		69.2	3448.83		69.2	3609.83		69.2	4512.67		69.2	4514.58						4630
69.4	3.44408		69.4	4.23442		69.4	3.377		69.4	4.10067		69.4	3370.42		69.4	3492		69.4	4512.25		69.4	4735						4597.42
69.6	3.523		69.6	4.08475		69.6	3.41417		69.6	4.08275		69.6	3471.67		69.6	3519.08		69.6	4330.75		69.6	4884.5						4604.42
69.8	3.469		69.8	4.0875		69.8	3.34133		69.8	3.976		69.8	3311.83		69.8	3656.08		69.8	4630		69.8	4475.83						4591.33
70	3.59617		70	4.154		70	3.2195		70	4.07458		70	3301.83		70	3277.75		70	4597.42		70	4448.83						4520.42
70.2	3.33717		70.2	4.15117		70.2	3.36983		70.2	4.01558		70.2	3441.92		70.2	3449.75		70.2	4604.42		70.2	4549.5						4516.92
70.4	3.55342		70.4	4.01758		70.4	3.19033		70.4	3.887		70.4	3305.83		70.4	3763.67		70.4	4591.33		70.4	4743.92						4382.08
70.6	3.375		70.6	4.01283		70.6	3.24725		70.6	3.97933		70.6	3284.5		70.6	3595.75		70.6	4520.42		70.6	4506						4420.5
70.8	3.3125		70.8	4.15683		70.8	3.33758		70.8	4.01808		70.8	3274.33		70.8	3488.83		70.8	4516.92		70.8	4409.33						4418.17
71	3.23208		71	4.0795		71	3.24233		71	3.90817		71	3262.58		71	3470.92		71	4382.08		71	4466.17						4605.67
71.2	3.25983		71.2	3.92675		71.2	3.22058		71.2	3.88025		71.2	3166.08		71.2	3311.75		71.2	4420.5		71.2	4323.17						4538.25
71.4	3.46175		71.4	4.03483		71.4	3.16042		71.4	3.8935		71.4	3305.33		71.4	3470.58		71.4	4418.17		71.4	4333.17						4515.75
71.6	3.46675		71.6	4.04683		71.6	3.35317		71.6	3.97508		71.6	3041.58		71.6	3575.58		71.6	4605.67		71.6	4327.17						4427.67
71.8	3.66742		71.8	4.22983		71.8	3.29908		71.8	3.85917		71.8	3280.58		71.8	3358.67		71.8	4538.25		71.8	4446.5						4483.5
72	3.50442		72	4.18242		72	3.21867		72	3.93533		72	3432		72	3627		72	4515.75		72	4582.75						4423
72.2	3.44825		72.2	4.19575		72.2	3.44725		72.2	4.1115		72.2	3347		72.2	3405.67		72.2	4427.67		72.2	4468.67						4576.08
72.4	3.57492		72.4	4.14958		72.4	3.43675		72.4	4.10183		72.4	3423.42		72.4	3547.58		72.4	4483.5		72.4	4717.08						4659.25
72.6	3.619		72.6	4.31667		72.6	3.45433		72.6	4.31858		72.6	3412.92		72.6	3525.42		72.6	4423		72.6	4343.58						4499.5
72.8	3.5395		72.8	4.25225		72.8	3.37717		72.8	4.20125		72.8	3323.33		72.8	3611		72.8	4576.08		72.8	4588.25						4543.25
73	3.57558		73	4.23192		73	3.41983		73	4.24		73	3469.92		73	3612		73	4659.25		73	4527.58						4546.08
73.2	3.42417		73.2	4.20567		73.2	3.38442		73.2	4.16208		73.2	3431.58		73.2	3650.42		73.2	4499.5		73.2	4266.67						4270.08
73.4	3.63142		73.4	4.27783		73.4	3.43758		73.4	4.1755		73.4	3273		73.4	3577.75		73.4	4543.25		73.4	4591.42						4647
73.6	3.63083		73.6	4.08908		73.6	3.40475		73.6	4.2465		73.6	3583.33		73.6	3529.17		73.6	4546.08		73.6	4437.75						4542.75
73.8	3.57625		73.8	4.14842		73.8	3.29983		73.8	4.15267		73.8	3419.67		73.8	3591.75		73.8	4270.08		73.8	4539.92						4587.42
74	3.51558		74	4.02825		74	3.35033		74	4.16067		74	3458.33		74	3691.75		74	4647		74	4493.42						4489.83
74.2	3.5355		74.2	4.25808		74.2	3.42667		74.2	3.978		74.2	3533.58		74.2	3498.5		74.2	4542.75		74.2	4516						4489.92
74.4	3.71167		74.4	4.189		74.4	3.50775		74.4	4.20758		74.4	3425.33		74.4	3516.42		74.4	4587.42		74.4	4842.17						4456.25
74.6	3.59142		74.6	4.21		74.6	3.33858		74.6	4.25517		74.6	3311.08		74.6	3620.83		74.6	4489.83		74.6	4974						4491.58
74.8	3.48008		74.8	4.09608		74.8	3.4085		74.8	4.17783		74.8	3266.58		74.8	3618.83		74.8	4489.92		74.8	4626.92						4661.67
75	3.67817		75	4.29058		75	3.41025		75	4.10575		75	3397.33		75	3440.25		75	4456.25		75	4648.83						4446.5
75.2	3.56508		75.2	4.20675		75.2	3.41		75.2	4.06633		75.2	3437.33		75.2	3634.17		75.2	4491.58		75.2	4750.08						4552.58
75.4	3.58942		75.4	4.16425		75.4	3.46467		75.4	4.08408		75.4	3413.58		75.4	3579.92		75.4	4661.67		75.4	4644.08						4356.5
75.6	3.58683		75.6	4.13525		75.6	3.35158		75.6	4.273		75.6	3387.58		75.6	3795.17		75.6	4446.5		75.6	4563.33						4626
75.8	3.65492		75.8	4.25792		75.8	3.48992		75.8	4.19883		75.8	3460.5		75.8	3594		75.8	4552.58		75.8	4667.25						4538
76	3.49317		76	4.27792		76	3.39		76	4.02708		76	3363.33		76	3692.75		76	4356.5		76	4255.17						4578.5
76.2	3.62967		76.2	4.12392		76.2	3.3335		76.2	4.21733		76.2	3438		76.2	3675.08		76.2	4626		76.2	4007.83						4416.08
76.4	3.52717		76.4	4.11083		76.4	3.45533		76.4	4.15742		76.4	3379.33		76.4	3681		76.4	4538		76.4	4267.42						4411.17
76.6	3.5395		76.6	4.18042		76.6	3.44958		76.6	4.07342		76.6	3514.17		76.6	3708.17		76.6	4578.5		76.6	4359.25						4602.83
76.8	3.56808		76.8	4.03342		76.8	3.28717		76.8	4.02017		76.8	3404.83		76.8	3643.58		76.8	4416.08		76.8	4235.17						4259
77	3.39025		77	3.96492		77	3.41517		77	4.13283		77	3303.17		77	3723.75		77	4411.17		77	4324.33						4596.33
77.2	3.46317		77.2	3.96717		77.2	3.37		77.2	3.93825		77.2	3300.58		77.2	3659.25		77.2	4602.83		77.2	4384						4597.83
77.4	3.53625		77.4	3.68592		77.4	3.5975		77.4	4.01783		77.4	3354.42		77.4	3696.33		77.4	4259		77.4	4264.08						4461.92
77.6	3.43233		77.6	3.86317		77.6	3.36258		77.6	4.15658		77.6	3366.83		77.6	3529.42		77.6	4596.33		77.6	4222.25						4588.58
77.8	3.44983		77.8	3.71275		77.8	3.27158		77.8	3.98958		77.8	3501		77.8	3452.5		77.8	4597.83		77.8	4295.5						4377.33
78	3.4775		78	3.84767		78	3.25833		78	4.07658		78	3251		78	3550.75		78	4461.92		78	4219.92						4473.75
78.2	3.45733		78.2	3.74283		78.2	3.31625		78.2	3.9525		78.2	3469.17		78.2	3406.83		78.2	4588.58		78.2	4064.33						4581.92
78.4	3.52042		78.4	3.57675		78.4	3.25625		78.4	3.83108		78.4	3417.92		78.4	3517.67		78.4	4377.33		78.4	4078.08						4464.83
78.6	3.42717		78.6	3.57067		78.6	3.3295		78.6	3.83742		78.6	3205.83		78.6	3461.42		78.6	4473.75		78.6	4149.42						4530.25
78.8	3.37842		78.8	3.4065		78.8	3.26867		78.8	3.76342		78.8	3192.58		78.8	3551.92		78.8	4581.92		78.8	4197.92						4553.5
79	3.42908		79	3.29183		79	3.32183		79	3.75325		79	3385.83		79	3590.5		79	4464.83		79	4008						4529.75
79.2	3.28292		79.2	3.21667		79.2	3.26633		79.2	4.008		79.2	3364.75		79.2	3652		79.2	4530.25		79.2	4174.92						4417
79.4	3.51892		79.4	3.29092		79.4	3.15592		79.4	4.03775		79.4	3444.42		79.4	3506.25		79.4	4553.5		79.4	4232						4539.33
79.6	3.45992		79.6	3.35383		79.6	3.17167		79.6	3.96008		79.6	3203.33		79.6	3500.25		79.6	4529.75		79.6	4050.5						4322.42
79.8	3.46167		79.8	3.29408		79.8	3.308		79.8	3.86833		79.8	3391.5		79.8	3491.25		79.8	4417		79.8	4256.08						4341.83
80	3.44333		80	3.18708		80	3.35475		80	3.96992		80	3304.75		80	3510.17		80	4539.33		80	4137						4481.17
80.2	3.41108		80.2	3.48075		80.2	3.17883		80.2	3.91		80.2	3371.33		80.2	3621.08		80.2	4322.42		80.2	4154.08						4356.08
80.4	3.52858		80.4	3.33025		80.4	3.22692		80.4	3.83242		80.4	3275.92		80.4	3550.33		80.4	4341.83		80.4	4190.83						4497.58
80.6	3.39458		80.6	3.56083		80.6	3.313		80.6	4.032		80.6	3362.58		80.6	3470		80.6	4481.17		80.6	4242.5						4676.75
80.8	3.48233		80.8	3.31275		80.8	3.33133		80.8	3.79633		80.8	3292.08		80.8	3459.67		80.8	4356.08		80.8	4236.75						4462.5
81	3.49525		81	3.34492		81	3.27467		81	3.84683		81	3455.42		81	3455.5		81	4497.58		81	4064.42						4395.17
81.2	3.30108		81.2	3.26167		81.2	3.31883		81.2	3.84183		81.2	3239.17		81.2	3671.08		81.2	4676.75		81.2	4053						4613
81.4	3.497		81.4	3.43367		81.4	3.254		81.4	3.93525		81.4	3344.83		81.4	3468.42		81.4	4462.5		81.4	3941.33						4453.83
81.6	3.38458		81.6	3.3885		81.6	3.28642		81.6	3.96833		81.6	3219.83		81.6	3588.92		81.6	4395.17		81.6	3937.42						4560.25
81.8	3.45083		81.8	3.47842		81.8	3.48933		81.8	3.9785		81.8	3128.5		81.8	3421.33		81.8	4613		81.8	4187						4454.67
82	3.24258		82	3.44483		82	3.23592		82	3.99142		82	3269.33		82	3490.17		82	4453.83		82	4129.75						4488.08
82.2	3.427		82.2	3.3655		82.2	3.186		82.2	4.01842		82.2	3274.92		82.2	3451.75		82.2	4560.25		82.2	4318.67						4507.25
82.4	3.32225		82.4	3.31358		82.4	3.28808		82.4	4.0525		82.4	3256.92		82.4	3476		82.4	4454.67		82.4	4231						4509.67
82.6	3.38508		82.6	3.31083		82.6	3.22675		82.6	3.91758		82.6	3109.67		82.6	3463		82.6	4488.08		82.6	4042.92						4292.83
82.8	3.35942		82.8	3.30175		82.8	3.18925		82.8	3.95933		82.8	3424.5		82.8	3476.42		82.8	4507.25		82.8	4107.67						4433
83	3.37275		83	3.27908		83	3.19175		83	3.9485		83	3051.25		83	3450.42		83	4509.67		83	4256						4431.33
83.2	3.21117		83.2	3.22225		83.2	3.32008		83.2	4.10958		83.2	3278.42		83.2	3545.58		83.2	4292.83		83.2	4232.17						4411.92
83.4	3.3635		83.4	3.41633		83.4	3.41342		83.4	4.151		83.4	3314.5		83.4	3442.17		83.4	4433		83.4	4300						4410.67
83.6	3.23342		83.6	3.21933		83.6	3.17725		83.6	3.96258		83.6	3404.25		83.6	3585.25		83.6	4431.33		83.6	4131.75						4448.08
83.8	3.40992		83.8	3.28375		83.8	3.25		83.8	3.90467		83.8	3387.17		83.8	3465.17		83.8	4411.92		83.8	3946.08						4509.17
84	3.41292		84	3.33133		84	3.31233		84	3.95175		84	3268.42		84	3549.42		84	4410.67		84	4241.83						4559.08
84.2	3.39825		84.2	3.496		84.2	3.38175		84.2	4.05042		84.2	3317.83		84.2	3452		84.2	4448.08		84.2	4100.17						4309.17
84.4	3.49033		84.4	3.41892		84.4	3.32242		84.4	3.94367		84.4	3447.92		84.4	3416.17		84.4	4509.17		84.4	4178.83						4541.17
84.6	3.3215		84.6	3.37092		84.6	3.35075		84.6	3.924		84.6	3307.42		84.6	3612.67		84.6	4559.08		84.6	4227						4625.17
84.8	3.43958		84.8	3.39525		84.8	3.32683		84.8	3.87542		84.8	3181.25		84.8	3532.67		84.8	4309.17		84.8	4244.92						4544.92
85	3.48667		85	3.48842		85	3.36225		85	3.94842		85	3216.17		85	3595.58		85	4541.17		85	4136.17						4610.5
85.2	3.38958		85.2	3.38017		85.2	3.41867		85.2	3.98533		85.2	3349.83		85.2	3503.83		85.2	4625.17		85.2	4161.75						4275.33
85.4	3.57367		85.4	3.51208		85.4	3.37008		85.4	4.21367		85.4	3274		85.4	3704.5		85.4	4544.92		85.4	4078.92						3799.33
85.6	3.60108		85.6	3.5455		85.6	3.37992		85.6	4.01942		85.6	3371.25		85.6	3531		85.6	4610.5		85.6	4169.42						3760.75
85.8	3.54158		85.8	3.42017		85.8	3.29033		85.8	4.15383		85.8	3365.75		85.8	3583.42		85.8	4275.33		85.8	4139.17						3741.92
86	3.40167		86	3.35108		86	3.43808		86	4.04608		86	3373.67		86	3534.92		86	3799.33		86	4368.75						3900
86.2	3.387		86.2	3.278		86.2	3.35508		86.2	4.21475		86.2	3501.5		86.2	3701		86.2	3760.75		86.2	4422.92						3783.92
86.4	3.43158		86.4	3.51892		86.4	3.3665		86.4	4.14133		86.4	3385.33		86.4	3542.67		86.4	3741.92		86.4	4227.92						4025.25
86.6	3.47967		86.6	3.36908		86.6	3.41733		86.6	4.12325		86.6	3334.5		86.6	3623.17		86.6	3900		86.6	4353.5						3925.67
86.8	3.40775		86.8	3.42108		86.8	3.35642		86.8	3.96333		86.8	3338.83		86.8	3558.67		86.8	3783.92		86.8	4194.42						3940.08
87	3.51858		87	3.36458		87	3.16042		87	4.015		87	3460.08		87	3528.42		87	4025.25		87	4243.58						3887.42
87.2	3.52858		87.2	3.40575		87.2	3.55958		87.2	4.1025		87.2	3436.92		87.2	3695.42		87.2	3925.67		87.2	4408.5						3933.75
87.4	3.48017		87.4	3.48183		87.4	3.29142		87.4	3.832		87.4	3302.58		87.4	3451.92		87.4	3940.08		87.4	4430.67						3835.08
87.6	3.50858		87.6	3.46883		87.6	3.30142		87.6	4.04233		87.6	3445.75		87.6	3455.08		87.6	3887.42		87.6	4068.83						3628.42
87.8	3.48008		87.8	3.40392		87.8	3.13608		87.8	4.16475		87.8	3339.08		87.8	3663.58		87.8	3933.75		87.8	4316.58						3668
88	3.397		88	3.25983		88	3.32467		88	3.93033		88	3445.08		88	3584		88	3835.08		88	4123.83						3964.58
88.2	3.4975		88.2	3.29442		88.2	3.26942		88.2	4.05033		88.2	3399.33		88.2	3590.25		88.2	3628.42		88.2	4161.25						3886.33
88.4	3.30625		88.4	3.38525		88.4	3.26333		88.4	4.1205		88.4	3255.33		88.4	3588.17		88.4	3668		88.4	4384.17						3805.42
88.6	3.42183		88.6	3.363		88.6	3.14908		88.6	4.1485		88.6	3194.92		88.6	3725		88.6	3964.58		88.6	4138.08						3978.42
88.8	3.45092		88.8	3.51142		88.8	3.44133		88.8	4.01458		88.8	3302.75		88.8	3701.25		88.8	3886.33		88.8	4360.5						3935.42
89	3.59258		89	3.35333		89	3.3415		89	4.01792		89	3372.5		89	3633.58		89	3805.42		89	4261.33						3748.67
89.2	3.54325		89.2	3.234		89.2	3.46342		89.2	3.95292		89.2	3360.83		89.2	3641.25		89.2	3978.42		89.2	4306.75						3733.67
89.4	3.32175		89.4	3.3375		89.4	3.32042		89.4	4.0805		89.4	3256.75		89.4	3649		89.4	3935.42		89.4	4270.58						3783.33
89.6	3.28525		89.6	3.38992		89.6	3.46775		89.6	4.04675		89.6	3383.75		89.6	3695		89.6	3748.67		89.6	4281.17						3945.92
89.8	3.49008		89.8	3.45108		89.8	3.39092		89.8	4.09933		89.8	3347.42		89.8	3584.08		89.8	3733.67		89.8	4168.25						3775
90	3.333		90	3.39675		90	3.262		90	4.06125		90	3293.75		90	3567.83		90	3783.33		90	4242.25						3767.08
90.2	3.42617		90.2	3.36333		90.2	3.40167		90.2	3.85658		90.2	3458.25		90.2	3574.75		90.2	3945.92		90.2	4461.75						3755.17
90.4	3.36492		90.4	3.358		90.4	3.31017		90.4	3.95458		90.4	3330.92		90.4	3504.5		90.4	3775		90.4	4436.58						3965.33
90.6	3.48617		90.6	3.39708		90.6	3.30875		90.6	4.02192		90.6	3388.25		90.6	3630.92		90.6	3767.08		90.6	4327.33						3807.92
90.8	3.42992		90.8	3.188		90.8	3.36608		90.8	4.15725		90.8	3351		90.8	3459.67		90.8	3755.17		90.8	4286.67						4046.25
91	3.48458		91	3.37933		91	3.39708		91	4.0285		91	3364.08		91	3544.67		91	3965.33		91	4354.67						3813.67
91.2	3.58983		91.2	3.374		91.2	3.38667		91.2	4.14842		91.2	3323.92		91.2	3574.25		91.2	3807.92		91.2	4424.42						3881.92
91.4	3.50367		91.4	3.55283		91.4	3.3875		91.4	4.241		91.4	3259.5		91.4	3684.92		91.4	4046.25		91.4	4426.25						3927.75
91.6	3.61292		91.6	3.44933		91.6	3.46058		91.6	3.92942		91.6	3475.58		91.6	3614.67		91.6	3813.67		91.6	4284.17						3834.58
91.8	3.42908		91.8	3.32883		91.8	3.44458		91.8	4.19292		91.8	3376.75		91.8	3569.67		91.8	3881.92		91.8	4337.17						3766.5
92	3.59242		92	3.48		92	3.40183		92	4.17617		92	3390.83		92	3508.5		92	3927.75		92	4271.83						3720.17
92.2	3.58133		92.2	3.53833		92.2	3.36883		92.2	4.16858		92.2	3279.67		92.2	3647.42		92.2	3834.58		92.2	4203.08						3792.17
92.4	3.56917		92.4	3.49492		92.4	3.31892		92.4	3.98917		92.4	3328.92		92.4	3574.08		92.4	3766.5		92.4	4131.83						3803
92.6	3.42858		92.6	3.424		92.6	3.36558		92.6	4.14492		92.6	3408.67		92.6	3668.17		92.6	3720.17		92.6	3950.5						3742.83
92.8	3.514		92.8	3.31942		92.8	3.31667		92.8	4.05475		92.8	3449.33		92.8	3678.17		92.8	3792.17		92.8	4489						3795.92
93	3.48617		93	3.57058		93	3.39667		93	4.02792		93	3406.08		93	3652		93	3803		93	3994.17						3773.67
93.2	3.62058		93.2	3.46617		93.2	3.33842		93.2	4.01292		93.2	3484.08		93.2	3518.17		93.2	3742.83		93.2	4311.08						3840.83
93.4	3.39767		93.4	3.26358		93.4	3.377		93.4	3.92617		93.4	3225.17		93.4	3482.58		93.4	3795.92		93.4	4270.5						3880.42
93.6	3.44175		93.6	3.39367		93.6	3.46358		93.6	4.07142		93.6	3321.75		93.6	3705.75		93.6	3773.67		93.6	4210.5						3879.92
93.8	3.44008		93.8	3.45		93.8	3.36567		93.8	3.92392		93.8	3371.58		93.8	3495.67		93.8	3840.83		93.8	4296.92						3808
94	3.62467		94	3.39308		94	3.239		94	4.18258		94	3378.58		94	3531.83		94	3880.42		94	4269.83						3823.25
94.2	3.52683		94.2	3.40692		94.2	3.508		94.2	4.00633		94.2	3434.75		94.2	3660		94.2	3879.92		94.2	4404.58						3704.92
94.4	3.49592		94.4	3.40583		94.4	3.39658		94.4	3.93567		94.4	3356.17		94.4	3567		94.4	3808		94.4	4396.33						3844.83
94.6	3.6175		94.6	3.45058		94.6	3.36883		94.6	4.16492		94.6	3395.5		94.6	3514.08		94.6	3823.25		94.6	4323						3771.42
94.8	3.74833		94.8	3.53867		94.8	3.35725		94.8	3.96683		94.8	3606.08		94.8	3762		94.8	3704.92		94.8	4328.42						3746.92
95	3.69675		95	3.47925		95	3.27342		95	4.17225		95	3278		95	3578.75		95	3844.83		95	4181.17						3737.08
95.2	3.63633		95.2	3.49108		95.2	3.55233		95.2	3.88342		95.2	3474.17		95.2	3641.67		95.2	3771.42		95.2	4258.5						3859.42
95.4	3.47683		95.4	3.62633		95.4	3.41642		95.4	4.0665		95.4	3509.08		95.4	3699.25		95.4	3746.92		95.4	4283.33						3755.92
95.6	3.58708		95.6	3.49633		95.6	3.49775		95.6	4.26617		95.6	3598.5		95.6	3646.92		95.6	3737.08		95.6	4205.08						3940.5
95.8	3.45925		95.8	3.47858		95.8	3.37642		95.8	4.10408		95.8	3508.58		95.8	3587.25		95.8	3859.42		95.8	4391.75						3990.17
96	3.57367		96	3.42575		96	3.36433		96	4.16933		96	3528.83		96	3670.5		96	3755.92		96	4342.42						3795.17
96.2	3.54567		96.2	3.4515		96.2	3.46825		96.2	4.15292		96.2	3435.58		96.2	3612.42		96.2	3940.5		96.2	4227.83						3788.25
96.4	3.46608		96.4	3.45		96.4	3.43692		96.4	4.047		96.4	3386.58		96.4	3615.58		96.4	3990.17		96.4	4247.92						3889.83
96.6	3.52467		96.6	3.59617		96.6	3.30367		96.6	4.08925		96.6	3432.08		96.6	3609.25		96.6	3795.17		96.6	4410.5						3961.42
96.8	3.53633		96.8	3.58975		96.8	3.45158		96.8	4.07092		96.8	3438.83		96.8	3887.42		96.8	3788.25		96.8	4477.83						3767.75
97	3.52167		97	3.48817		97	3.42117		97	4.23258		97	3441.08		97	3671.5		97	3889.83		97	4314.42						3717.17
97.2	3.54192		97.2	3.49433		97.2	3.47108		97.2	4.22092		97.2	3389		97.2	3597.42		97.2	3961.42		97.2	4516.08						3770.75
97.4	3.52758		97.4	3.34475		97.4	3.29733		97.4	4.1785		97.4	3484.5		97.4	3644		97.4	3767.75		97.4	4372.5						3914.17
97.6	3.62658		97.6	3.39592		97.6	3.33733		97.6	4.18192		97.6	3398.25		97.6	3746		97.6	3717.17		97.6	4558.5						3883.58
97.8	3.60925		97.8	3.63467		97.8	3.38867		97.8	4.02075		97.8	3439.75		97.8	3771.75		97.8	3770.75		97.8	4095.08						3944.33
98	3.59283		98	3.58358		98	3.3825		98	4.35858		98	3308.17		98	3674.33		98	3914.17		98	4344.75						3955.75
98.2	3.71592		98.2	3.53242		98.2	3.30567		98.2	4.16392		98.2	3358.83		98.2	3736.58		98.2	3883.58		98.2	4329.5						3972.83
98.4	3.58325		98.4	3.341		98.4	3.321		98.4	4.03492		98.4	3453.67		98.4	3627.5		98.4	3944.33		98.4	4303.08						3908.42
98.6	3.5975		98.6	3.48725		98.6	3.34917		98.6	4.07433		98.6	3479.25		98.6	3647.5		98.6	3955.75		98.6	4474.33						3702.17
98.8	3.41192		98.8	3.46008		98.8	3.37975		98.8	4.29225		98.8	3329		98.8	3517.83		98.8	3972.83		98.8	4422.42						3943.33
99	3.62608		99	3.4095		99	3.46658		99	4.07675		99	3440.33		99	3513.75		99	3908.42		99	4236.75						3915.58
99.2	3.39308		99.2	3.469		99.2	3.3455		99.2	4.10142		99.2	3550.92		99.2	3728.92		99.2	3702.17		99.2	4352.17						3833.75
99.4	3.5755		99.4	3.52975		99.4	3.18942		99.4	4.11392		99.4	3321.58		99.4	3611		99.4	3943.33		99.4	4185.92						3905.92
99.6	3.69433		99.6	3.33458		99.6	3.37783		99.6	3.95408		99.6	3470.25		99.6	3641.17		99.6	3915.58		99.6	4409.25						3681.58
99.8	3.45692		99.8	3.42117		99.8	3.37183		99.8	4.27475		99.8	3368.33		99.8	3519.75		99.8	3833.75		99.8	4231.33						3775.67
100	3.528		100	3.44683		100	3.43017		100	3.97		100	3318		100	3405.58		100	3905.92		100	4288						3869.17
100.2	3.46033		100.2	3.43725		100.2	3.41517		100.2	4.23492		100.2	3473.58		100.2	3638.75		100.2	3681.58		100.2	4168						4170.5
100.4	3.65083		100.4	3.40167		100.4	3.48133		100.4	4.24117		100.4	3381.83		100.4	3710		100.4	3775.67		100.4	4185.58						4316.58
100.6	3.39417		100.6	3.48342		100.6	3.541		100.6	4.22625		100.6	3407.25		100.6	3749		100.6	3869.17		100.6	4247.58						3995.25
100.8	3.89467		100.8	3.51		100.8	3.49075		100.8	4.05733		100.8	3480.67		100.8	3500.92		100.8	4170.5		100.8	4091.08						3714.33
101	3.55092		101	3.392		101	3.39675		101	4.28533		101	3420.67		101	3578.67		101	4316.58		101	4279.67						3914.25
101.2	3.64333		101.2	3.45025		101.2	3.42875		101.2	4.06892		101.2	3348.33		101.2	3631.67		101.2	3995.25		101.2	4316.58						4244.67
101.4	3.52242		101.4	3.52508		101.4	3.389		101.4	4.348		101.4	3415.08		101.4	3635.42		101.4	3714.33		101.4	4354.25						3838.92
101.6	3.52592		101.6	3.371		101.6	3.4315		101.6	4.25467		101.6	3394.5		101.6	3652.08		101.6	3914.25		101.6	4397.92						3885.67
101.8	3.56358		101.8	3.45767		101.8	3.377		101.8	4.2105		101.8	3493.42		101.8	3584.25		101.8	4244.67		101.8	4476.5						3797.92
102	3.49108		102	3.40925		102	3.47108		102	4.06583		102	3465.75		102	3571.33		102	3838.92		102	4233.58						3822.92
102.2	3.562		102.2	3.30933		102.2	3.323		102.2	4.094		102.2	3161		102.2	3699.5		102.2	3885.67		102.2	4204.5						3871.92
102.4	3.53458		102.4	3.4785		102.4	3.51633		102.4	3.91858		102.4	3311.25		102.4	3677.92		102.4	3797.92		102.4	4388.17						3739.17
102.6	3.51067		102.6	3.48858		102.6	3.39033		102.6	4.00092		102.6	3611.5		102.6	3701.5		102.6	3822.92		102.6	4473.08						3866.42
102.8	3.708		102.8	3.41283		102.8	3.484		102.8	4.13025		102.8	3350.42		102.8	3771.33		102.8	3871.92		102.8	4162.75						3794.83
103	3.49758		103	3.30292		103	3.50175		103	4.05233		103	3516.67		103	3556.5		103	3739.17		103	4300.25						3664.42
103.2	3.51208		103.2	3.445		103.2	3.59308		103.2	4.0995		103.2	3420.33		103.2	3669.92		103.2	3866.42		103.2	4205.17						3830.5
103.4	3.491		103.4	3.31025		103.4	3.305		103.4	4.0085		103.4	3428.92		103.4	3551		103.4	3794.83		103.4	4410.42						3809.75
103.6	3.68708		103.6	3.43158		103.6	3.4385		103.6	4.09383		103.6	3284.92		103.6	3553.33		103.6	3664.42		103.6	4314.58						3674.08
103.8	3.56092		103.8	3.46975		103.8	3.34758		103.8	4.20925		103.8	3467.83		103.8	3603.25		103.8	3830.5		103.8	4327.17						3813.5
104	3.5985		104	3.49725		104	3.3635		104	4.0405		104	3226.17		104	3485.83		104	3809.75		104	4251.33						3709.42
104.2	3.58467		104.2	3.39725		104.2	3.45142		104.2	4.22333		104.2	3472.83		104.2	3539.42		104.2	3674.08		104.2	4364.17						3735.92
104.4	3.52625		104.4	3.47158		104.4	3.46808		104.4	4.13642		104.4	3370.75		104.4	3584.42		104.4	3813.5		104.4	4290.42						3757.33
104.6	3.58158		104.6	3.36217		104.6	3.46508		104.6	3.97825		104.6	3522.83		104.6	3663.17		104.6	3709.42		104.6	4511.75						3869.67
104.8	3.752		104.8	3.38408		104.8	3.43975		104.8	3.96292		104.8	3299		104.8	3489		104.8	3735.92		104.8	4228.17						3762.17
105	3.73075		105	3.55275		105	3.27567		105	4.06858		105	3363.42		105	3519.67		105	3757.33		105	4333.58						3841.58
105.2	3.45567		105.2	3.31483		105.2	3.41667		105.2	4.03308		105.2	3354.42		105.2	3693.5		105.2	3869.67		105.2	4256.75						3904.5
105.4	3.48417		105.4	3.31542		105.4	3.34858		105.4	3.91558		105.4	3377.75		105.4	3637.83		105.4	3762.17		105.4	4285.83						3834.42
105.6	3.53325		105.6	3.47242		105.6	3.44608		105.6	3.7995		105.6	3260		105.6	3526.5		105.6	3841.58		105.6	4221.67						3888.25
105.8	3.43575		105.8	3.48217		105.8	3.35075		105.8	4.16075		105.8	3371.75		105.8	3463.75		105.8	3904.5		105.8	4306.25						3831.58
106	3.48933		106	3.313		106	3.30833		106	3.90458		106	3299		106	3540.83		106	3834.42		106	4206						3730.83
106.2	3.614		106.2	3.5055		106.2	3.32608		106.2	3.98967		106.2	3317.67		106.2	3447.58		106.2	3888.25		106.2	4287.75						3960.58
106.4	3.53783		106.4	3.33158		106.4	3.36033		106.4	4.09017		106.4	3685.83		106.4	3558.92		106.4	3831.58		106.4	4378.67						3769.83
106.6	3.6485		106.6	3.537		106.6	3.53558		106.6	3.94258		106.6	3397.42		106.6	3625		106.6	3730.83		106.6	4249						3707.67
106.8	3.44483		106.8	3.21533		106.8	3.45842		106.8	4.05025		106.8	3346		106.8	3498.92		106.8	3960.58		106.8	4375.17						3838.67
107	3.56958		107	3.3505		107	3.29183		107	4.07425		107	3348.42		107	3622.08		107	3769.83		107	4264.42						4078.83
107.2	3.593		107.2	3.38917		107.2	3.30792		107.2	4.19133		107.2	3538.25		107.2	3605.5		107.2	3707.67		107.2	4367.08						3831.42
107.4	3.5495		107.4	3.33275		107.4	3.60625		107.4	4.05633		107.4	3355.08		107.4	3336.33		107.4	3838.67		107.4	4349.92						3836.75
107.6	3.38592		107.6	3.27733		107.6	3.51675		107.6	4.17533		107.6	3295.08		107.6	3630.5		107.6	4078.83		107.6	4448.67						4305.92
107.8	3.55658		107.8	3.48708		107.8	3.38383		107.8	4.26883		107.8	3397.83		107.8	3462.92		107.8	3831.42		107.8	4443.08						4146.92
108	3.63125		108	3.40792		108	3.41425		108	4.1035		108	3548.58		108	3515.33		108	3836.75		108	4397.08						3998.08
108.2	3.55792		108.2	3.25808		108.2	3.44608		108.2	3.97792		108.2	3305.75		108.2	3681.5		108.2	4305.92		108.2	4278.42						4122.83
108.4	3.45317		108.4	3.39558		108.4	3.32883		108.4	4.1475		108.4	3533.5		108.4	3711.08		108.4	4146.92		108.4	4312.42						3915.92
108.6	3.46692		108.6	3.539		108.6	3.46275		108.6	4.19558		108.6	3433.25		108.6	3649.83		108.6	3998.08		108.6	4353.5						3943.75
108.8	3.57633		108.8	3.42892		108.8	3.39392		108.8	4.21225		108.8	3513.25		108.8	3670.42		108.8	4122.83		108.8	4338.83						3873.17
109	3.50617		109	3.50467		109	3.29067		109	4.3015		109	3373.42		109	3530.83		109	3915.92		109	4286.58						4034.92
109.2	3.45767		109.2	3.4385		109.2	3.67342		109.2	4.12483		109.2	3504.83		109.2	3538.25		109.2	3943.75		109.2	4347.92						3993.5
109.4	3.46792		109.4	3.50408		109.4	3.34825		109.4	4.35275		109.4	3512.58		109.4	3639.33		109.4	3873.17		109.4	4256.17						3871
109.6	3.73183		109.6	3.54492		109.6	3.48275		109.6	4.21392		109.6	3366.92		109.6	3663.75		109.6	4034.92		109.6	4404.83						4431.17
109.8	3.40233		109.8	3.56333		109.8	3.61167		109.8	4.0765		109.8	3539.17		109.8	3565.08		109.8	3993.5		109.8	4333						3913.5
110	3.53142		110	3.48425		110	3.33125		110	4.12892		110	3496.17		110	3757.08		110	3871		110	4554						3779.25
110.2	3.4575		110.2	3.43492		110.2	3.41092		110.2	4.111		110.2	3478.42		110.2	3563.83		110.2	4431.17		110.2	4204						3770.42
110.4	3.49617		110.4	3.64392		110.4	3.31075		110.4	4.09467		110.4	3424.33		110.4	3601.83		110.4	3913.5		110.4	4358.42						3874.5
110.6	3.63317		110.6	3.44608		110.6	3.43225		110.6	4.18775		110.6	3545.08		110.6	3697.42		110.6	3779.25		110.6	4163						3765.33
110.8	3.57425		110.8	3.374		110.8	3.35317		110.8	4.06367		110.8	3400.08		110.8	3647.92		110.8	3770.42		110.8	4397.83						3882.33
111	3.56483		111	3.39492		111	3.35392		111	3.96792		111	3476.33		111	3645.75		111	3874.5		111	4085.75						3847.25
111.2	3.49458		111.2	3.49958		111.2	3.414		111.2	4.05425		111.2	3449.92		111.2	3775.58		111.2	3765.33		111.2	4243.17						3797.5
111.4	3.65817		111.4	3.47417		111.4	3.506		111.4	4.291		111.4	3448.17		111.4	3673		111.4	3882.33		111.4	4338.42						3811.25
111.6	3.717		111.6	3.52117		111.6	3.56542		111.6	4.13725		111.6	3496.92		111.6	3613.33		111.6	3847.25		111.6	4326.75						4052.42
111.8	3.5385		111.8	3.50492		111.8	3.566		111.8	4.20692		111.8	3590.25		111.8	3462.42		111.8	3797.5		111.8	4481.33						3763.83
112	3.61025		112	3.39017		112	3.39975		112	4.03108		112	3451.58		112	3548.25		112	3811.25		112	4241.42						3862.67
112.2	3.70542		112.2	3.48058		112.2	3.5535		112.2	4.02083		112.2	3499.5		112.2	3720.5		112.2	4052.42		112.2	4252.5						3915.83
112.4	3.60992		112.4	3.46167		112.4	3.45325		112.4	4.12825		112.4	3399.83		112.4	3903.92		112.4	3763.83		112.4	4521.42						4005.67
112.6	3.63433		112.6	3.51308		112.6	3.5045		112.6	4.23292		112.6	3279.08		112.6	3732.75		112.6	3862.67		112.6	4352.83						4136.58
112.8	3.56833		112.8	3.456		112.8	3.47608		112.8	4.07608		112.8	3456.67		112.8	3565.58		112.8	3915.83		112.8	4379.92						4102.5
113	3.55333		113	3.46892		113	3.42117		113	4.07433		113	3308.25		113	3773.75		113	4005.67		113	4215.92						4114.83
113.2	3.538		113.2	3.4925		113.2	3.47867		113.2	4.12258		113.2	3435.25		113.2	3664.17		113.2	4136.58		113.2	4242.08						3963.58
113.4	3.66242		113.4	3.37183		113.4	3.44958		113.4	4.03558		113.4	3512.5		113.4	3745.33		113.4	4102.5		113.4	4287						4011
113.6	3.454		113.6	3.69642		113.6	3.59958		113.6	4.08917		113.6	3390.33		113.6	3699		113.6	4114.83		113.6	4129.58						3968
113.8	3.58017		113.8	3.43783		113.8	3.48583		113.8	4.13592		113.8	3356.5		113.8	3664.08		113.8	3963.58		113.8	4089.33						3969.17
114	3.64992		114	3.44975		114	3.484		114	4.29175		114	3680.08		114	3626.25		114	4011		114	4295.67						3944.92
114.2	3.67133		114.2	3.53575		114.2	3.50092		114.2	4.23017		114.2	3541.17		114.2	3763.83		114.2	3968		114.2	4431.17						3982.42
114.4	3.55133		114.4	3.39008		114.4	3.584		114.4	4.35133		114.4	3387.83		114.4	3670.5		114.4	3969.17		114.4	4499.17						4046.67
114.6	3.75892		114.6	3.66192		114.6	3.57867		114.6	4.12408		114.6	3457.92		114.6	3706.25		114.6	3944.92		114.6	4450.75						3939.92
114.8	3.70017		114.8	3.57992		114.8	3.35542		114.8	4.17592		114.8	3341.83		114.8	3828.5		114.8	3982.42		114.8	4250.67						4043.75
115	3.68225		115	3.45892		115	3.33658		115	4.14192		115	3430.08		115	3817.92		115	4046.67		115	4344.67						3962.75
115.2	3.58933		115.2	3.46425		115.2	3.4835		115.2	4.086		115.2	3369.75		115.2	3734		115.2	3939.92		115.2	4413.5						3911.83
115.4	3.60117		115.4	3.68675		115.4	3.58908		115.4	4.03767		115.4	3484.92		115.4	3667.17		115.4	4043.75		115.4	4312						3869.08
115.6	3.6295		115.6	3.4235		115.6	3.48125		115.6	3.97767		115.6	3427.42		115.6	3716.83		115.6	3962.75		115.6	4593						4019.33
115.8	3.78658		115.8	3.66317		115.8	3.59933		115.8	4.25383		115.8	3445.75		115.8	3760.58		115.8	3911.83		115.8	4433.58						3871.83
116	3.65567		116	3.5445		116	3.445		116	4.1295		116	3512.92		116	3688.83		116	3869.08		116	4233.67						3832.5
116.2	3.55033		116.2	3.61317		116.2	3.53617		116.2	4.21133		116.2	3479.08		116.2	3662.42		116.2	4019.33		116.2	4299.33						3806.25
116.4	3.67817		116.4	3.672		116.4	3.4425		116.4	4.1415		116.4	3473.5		116.4	3745.25		116.4	3871.83		116.4	4163.17						4175.83
116.6	3.65542		116.6	3.42308		116.6	3.50025		116.6	4.30067		116.6	3446.42		116.6	3689.42		116.6	3832.5		116.6	4406.33						3964.17
116.8	3.52575		116.8	3.453		116.8	3.40542		116.8	4.24058		116.8	3443.42		116.8	3713.83		116.8	3806.25		116.8	4266.67						3996.92
117	3.538		117	3.61		117	3.33833		117	4.216		117	3375.58		117	3529.17		117	4175.83		117	4500.5						4066.08
117.2	3.64083		117.2	3.617		117.2	3.5165		117.2	4.06475		117.2	3414.83		117.2	3763.58		117.2	3964.17		117.2	4326.33						3999.5
117.4	3.6295		117.4	3.57408		117.4	3.40908		117.4	4.00575		117.4	3336.67		117.4	3594.92		117.4	3996.92		117.4	4290.33						3887.25
117.6	3.70917		117.6	3.37183		117.6	3.43508		117.6	4.17417		117.6	3315.58		117.6	3660.67		117.6	4066.08		117.6	4364.75						4066.5
117.8	3.52917		117.8	3.36892		117.8	3.37125		117.8	3.83767		117.8	3371.83		117.8	3694.25		117.8	3999.5		117.8	4432.08						4090.5
118	3.62125		118	3.47592		118	3.46175		118	4.063		118	3488.75		118	3628.67		118	3887.25		118	4161						4014.92
118.2	3.743		118.2	3.4575		118.2	3.31792		118.2	4.08117		118.2	3443.25		118.2	3674.92		118.2	4066.5		118.2	4326.42						4041.92
118.4	3.55367		118.4	3.39492		118.4	3.43342		118.4	4.10108		118.4	3351.33		118.4	3612.58		118.4	4090.5		118.4	4268.25						4054.42
118.6	3.6535		118.6	3.4495		118.6	3.47933		118.6	4.14525		118.6	3429.58		118.6	3749.42		118.6	4014.92		118.6	4392.08						4031
118.8	3.53292		118.8	3.50192		118.8	3.4005		118.8	4.06783		118.8	3307.42		118.8	3648.33		118.8	4041.92		118.8	4317.83						4091.92
119	3.64692		119	3.51425		119	3.38167		119	4.2705		119	3457.67		119	3678.83		119	4054.42		119	4382.33						3954
119.2	3.46175		119.2	3.57408		119.2	3.46433		119.2	4.20458		119.2	3395.33		119.2	3727.75		119.2	4031		119.2	4412.33						3944.75
119.4	3.69033		119.4	3.45883		119.4	3.53975		119.4	4.17358		119.4	3427.67		119.4	3685.33		119.4	4091.92		119.4	4289.42						3898.92
119.6	3.40983		119.6	3.53367		119.6	3.43325		119.6	4.2995		119.6	3416.83		119.6	3633.42		119.6	3954		119.6	4313.67						4058.58
119.8	3.55567		119.8	3.69025		119.8	3.41342		119.8	4.33533		119.8	3495.58		119.8	3771.58		119.8	3944.75		119.8	4293.33						4010.92
120	3.65883		120	3.34725		120	3.51425		120	4.29083		120	3351.5		120	3647.17		120	3898.92		120	4464.67						3965
120.2	3.55133		120.2	3.47892		120.2	3.36758		120.2	4.12858		120.2	3400.08		120.2	3679.33		120.2	4058.58		120.2	4258.08						3990.17
120.4	3.53392		120.4	3.441		120.4	3.40283		120.4	4.08775		120.4	3535.67		120.4	3772.25		120.4	4010.92		120.4	4292.83						3856.92
120.6	3.588		120.6	3.50483		120.6	3.39317		120.6	4.09433		120.6	3472		120.6	3770.42		120.6	3965		120.6	4487.92						3977.5
120.8	3.56667		120.8	3.33983		120.8	3.47542		120.8	3.99108		120.8	3529.83		120.8	3530.75		120.8	3990.17		120.8	4439.08						3897.75
121	3.62383		121	3.58408		121	3.44825		121	4.25333		121	3503.25		121	3611.17		121	3856.92		121	4439.25						3971.17
121.2	3.54283		121.2	3.48383		121.2	3.37308		121.2	4.14275		121.2	3384.33		121.2	3678.67		121.2	3977.5		121.2	4255.33						3969
121.4	3.60275		121.4	3.38575		121.4	3.50392		121.4	4.12975		121.4	3284.67		121.4	3546.33		121.4	3897.75		121.4	4433.33						3978.75
121.6	3.5265		121.6	3.43492		121.6	3.392		121.6	4.16142		121.6	3423.5		121.6	3594.58		121.6	3971.17		121.6	4406.42						3907
121.8	3.452		121.8	3.41625		121.8	3.32008		121.8	4.079		121.8	3441.75		121.8	3599.5		121.8	3969		121.8	4487.5						3973.08
122	3.62717		122	3.38933		122	3.4535		122	4.14092		122	3415.92		122	3795.83		122	3978.75		122	4329.83						4046.92
122.2	3.69658		122.2	3.4355		122.2	3.54717		122.2	4.05883		122.2	3446.25		122.2	3600.83		122.2	3907		122.2	4235.92						4005.5
122.4	3.63025		122.4	3.37275		122.4	3.51275		122.4	4.1695		122.4	3514.58		122.4	3536.67		122.4	3973.08		122.4	4260.17						3886.83
122.6	3.51233		122.6	3.40958		122.6	3.58767		122.6	4.101		122.6	3360.25		122.6	3840.83		122.6	4046.92		122.6	4331.75						4007.42
122.8	3.432		122.8	3.57317		122.8	3.2405		122.8	4.10392		122.8	3452.08		122.8	3791		122.8	4005.5		122.8	4541.83						3979.75
123	3.58983		123	3.51425		123	3.472		123	3.96642		123	3636.25		123	3545.5		123	3886.83		123	4525.25						4045.92
123.2	3.68442		123.2	3.39583		123.2	3.2845		123.2	3.9915		123.2	3317.25		123.2	3594.5		123.2	4007.42		123.2	4562.25						3982.33
123.4	3.61175		123.4	3.67675		123.4	3.53142		123.4	3.99342		123.4	3487.5		123.4	3531.33		123.4	3979.75		123.4	4153.92						3727
123.6	3.64683		123.6	3.46		123.6	3.5125		123.6	4.05033		123.6	3410.25		123.6	3639.83		123.6	4045.92		123.6	4595						3963.67
123.8	3.65025		123.8	3.44083		123.8	3.41042		123.8	4.18483		123.8	3499.5		123.8	3656.08		123.8	3982.33		123.8	4286.33						3811.33
124	3.49942		124	3.43333		124	3.43233		124	4.08775		124	3474.92		124	3519.33		124	3727		124	4436.25						4024.33
124.2	3.5955		124.2	3.5885		124.2	3.373		124.2	4.138		124.2	3401		124.2	3658.83		124.2	3963.67		124.2	4179.58						3931.08
124.4	3.64533		124.4	3.37733		124.4	3.45558		124.4	3.99258		124.4	3479.08		124.4	3550.75		124.4	3811.33		124.4	4466.08						3949.58
124.6	3.51525		124.6	3.45433		124.6	3.41875		124.6	4.13217		124.6	3521.83		124.6	3631.67		124.6	4024.33		124.6	4218.58						3713.75
124.8	3.6345		124.8	3.33542		124.8	3.43908		124.8	4.02783		124.8	3291		124.8	3648.08		124.8	3931.08		124.8	4307.67						3835.5
125	3.52517		125	3.62067		125	3.50367		125	4.11467		125	3283.75		125	3582.42		125	3949.58		125	4280.17						3844.08
125.2	3.61233		125.2	3.4515		125.2	3.34342		125.2	4.11883		125.2	3377.67		125.2	3647.83		125.2	3713.75		125.2	4249.08						3879.83
125.4	3.58933		125.4	3.5385		125.4	3.51067		125.4	4.21983		125.4	3417.92		125.4	3590.92		125.4	3835.5		125.4	4299.92						3871.25
125.6	3.62025		125.6	3.3425		125.6	3.42058		125.6	4.02033		125.6	3481.5		125.6	3625.33		125.6	3844.08		125.6	4469.92						3875.17
125.8	3.64683		125.8	3.51967		125.8	3.47075		125.8	4.21975		125.8	3462.17		125.8	3719.25		125.8	3879.83		125.8	4343.58						3960.83
126	3.56692		126	3.42642		126	3.37633		126	4.011		126	3477.08		126	3734.17		126	3871.25		126	4412.25						3889.17
126.2	3.58458		126.2	3.3715		126.2	3.42725		126.2	4.06292		126.2	3538.92		126.2	3676		126.2	3875.17		126.2	4298.92						3990.17
126.4	3.65658		126.4	3.54125		126.4	3.49775		126.4	4.02417		126.4	3303.08		126.4	3639		126.4	3960.83		126.4	4232.5						3804.83
126.6	3.47733		126.6	3.3825		126.6	3.31683		126.6	4.09125		126.6	3488.67		126.6	3607.5		126.6	3889.17		126.6	4416.33						3880.58
126.8	3.758		126.8	3.44708		126.8	3.29633		126.8	4.11708		126.8	3447.25		126.8	3590.17		126.8	3990.17		126.8	4309.5						3799.33
127	3.66358		127	3.61817		127	3.40108		127	4.077		127	3319		127	3579.17		127	3804.83		127	4087.5						3959.75
127.2	3.49458		127.2	3.51408		127.2	3.36817		127.2	4.07533		127.2	3535		127.2	3542.67		127.2	3880.58		127.2	4290.5						3834.08
127.4	3.594		127.4	3.36967		127.4	3.49842		127.4	4.16692		127.4	3504.17		127.4	3663.17		127.4	3799.33		127.4	4377.17						3856.75
127.6	3.54092		127.6	3.62025		127.6	3.45208		127.6	4.03617		127.6	3485.5		127.6	3631.58		127.6	3959.75		127.6	4378.5						3902.83
127.8	3.63917		127.8	3.46242		127.8	3.31925		127.8	4.01758		127.8	3453.92		127.8	3597.5		127.8	3834.08		127.8	4377.58						3943.33
128	3.5495		128	3.5515		128	3.38242		128	4.03667		128	3540.5		128	3621		128	3856.75		128	4421.33						3770.83
128.2	3.51483		128.2	3.45742		128.2	3.47883		128.2	4.05667		128.2	3426.67		128.2	3610.75		128.2	3902.83		128.2	4147.08						3769
128.4	3.40417		128.4	3.49308		128.4	3.32017		128.4	4.25842		128.4	3475.67		128.4	3605.92		128.4	3943.33		128.4	4349.92						3838.08
128.6	3.60525		128.6	3.27933		128.6	3.31067		128.6	3.98733		128.6	3567.33		128.6	3744.33		128.6	3770.83		128.6	4353.67						3898.75
128.8	3.5135		128.8	3.549		128.8	3.4115		128.8	4.14608		128.8	3557.58		128.8	3599.92		128.8	3769		128.8	4431.58						3943.08
129	3.65325		129	3.54433		129	3.4325		129	4.1835		129	3489.5		129	3538		129	3838.08		129	4167.17						3880.42
129.2	3.71542		129.2	3.35725		129.2	3.50858		129.2	4.21533		129.2	3417.17		129.2	3668.33		129.2	3898.75		129.2	4324.83						4054.5
129.4	3.48183		129.4	3.44817		129.4	3.37917		129.4	4.07408		129.4	3344.92		129.4	3708.33		129.4	3943.08		129.4	4293.25						3940.83
129.6	3.64808		129.6	3.41067		129.6	3.41533		129.6	4.17058		129.6	3541.08		129.6	3595.58		129.6	3880.42		129.6	4281.17						3961.42
129.8	3.56658		129.8	3.61233		129.8	3.39567		129.8	4.17833		129.8	3442.67		129.8	3563.25		129.8	4054.5		129.8	4329.33						3817.08
130	3.50792		130	3.4595		130	3.34258		130	4.10192		130	3415.67		130	3575.58		130	3940.83		130	4266.83						3886.42
130.2	3.58558		130.2	3.46325		130.2	3.26425		130.2	4.21383		130.2	3530		130.2	3664.25		130.2	3961.42		130.2	4452.83						4051.92
130.4	3.55383		130.4	3.46275		130.4	3.46133		130.4	4.28583		130.4	3604.67		130.4	3549.58		130.4	3817.08		130.4	4227.75						3783.33
130.6	3.65317		130.6	3.61475		130.6	3.3375		130.6	4.04875		130.6	3369.83		130.6	3561.83		130.6	3886.42		130.6	4238.25						3807.25
130.8	3.64392		130.8	3.51192		130.8	3.59708		130.8	4.11342		130.8	3304.67		130.8	3593.08		130.8	4051.92		130.8	4174.42						3795.92
131	3.72108		131	3.4735		131	3.2585		131	4.21558		131	3473.08		131	3486.33		131	3783.33		131	4272.5						3778.42
131.2	3.557		131.2	3.3605		131.2	3.43942		131.2	4.10283		131.2	3283.58		131.2	3604.75		131.2	3807.25		131.2	4201.08						3878.42
131.4	3.56233		131.4	3.33458		131.4	3.41808		131.4	4.04392		131.4	3519.42		131.4	3795.67		131.4	3795.92		131.4	4463.33						3822.5
131.6	3.72175		131.6	3.50492		131.6	3.38067		131.6	4.14175		131.6	3325.75		131.6	3480.5		131.6	3778.42		131.6	4229.17						3790.92
131.8	3.49958		131.8	3.66325		131.8	3.49583		131.8	3.94525		131.8	3339		131.8	3406.5		131.8	3878.42		131.8	4319.17						3896.58
132	3.5315		132	3.34192		132	3.50258		132	4.25058		132	3428.75		132	3750.17		132	3822.5		132	4395.92						3826.17
132.2	3.59717		132.2	3.4385		132.2	3.5215		132.2	4.10542		132.2	3375.67		132.2	3397.5		132.2	3790.92		132.2	4240.42						3904
132.4	3.56842		132.4	3.30508		132.4	3.52992		132.4	3.9445		132.4	3439.25		132.4	3556.75		132.4	3896.58		132.4	3973.92						3871.17
132.6	3.63183		132.6	3.41383		132.6	3.51875		132.6	4.20192		132.6	3466.67		132.6	3622.17		132.6	3826.17		132.6	4181.67						3872.75
132.8	3.50142		132.8	3.36217		132.8	3.52708		132.8	4.30633		132.8	3418.08		132.8	3516.83		132.8	3904		132.8	4398.42						3722.67
133	3.55358		133	3.50533		133	3.34758		133	4.08917		133	3349.83		133	3553.17		133	3871.17		133	4388						3842.83
133.2	3.59275		133.2	3.4885		133.2	3.28067		133.2	3.98775		133.2	3383.75		133.2	3506.17		133.2	3872.75		133.2	4264						3728.83
133.4	3.67708		133.4	3.41867		133.4	3.29033		133.4	4.04442		133.4	3517.75		133.4	3702.58		133.4	3722.67		133.4	4390.33						3795.92
133.6	3.71183		133.6	3.53475		133.6	3.57908		133.6	4.13992		133.6	3508.17		133.6	3620.25		133.6	3842.83		133.6	4290						3943.67
133.8	3.61308		133.8	3.50833		133.8	3.55775		133.8	4.10275		133.8	3441.83		133.8	3543.17		133.8	3728.83		133.8	4272.25						3777.92
134	3.48683		134	3.45208		134	3.45808		134	4.26575		134	3593.58		134	3860.33		134	3795.92		134	4255.42						3811
134.2	3.467		134.2	3.5005		134.2	3.40275		134.2	4.19625		134.2	3426.42		134.2	3646.5		134.2	3943.67		134.2	4250.75						3916.75
134.4	3.62275		134.4	3.5105		134.4	3.23275		134.4	4.15025		134.4	3560.42		134.4	3689.58		134.4	3777.92		134.4	3990.58						3900.92
134.6	3.54883		134.6	3.59542		134.6	3.39267		134.6	4.18242		134.6	3511.83		134.6	3655.5		134.6	3811		134.6	4143.17						3851.92
134.8	3.50933		134.8	3.51592		134.8	3.3145		134.8	4.015		134.8	3195.67		134.8	3620.17		134.8	3916.75		134.8	4214.33						3969.17
135	3.62575		135	3.34417		135	3.31658		135	4.21858		135	3454		135	3712.92		135	3900.92		135	4194.25						3819.92
135.2	3.60533		135.2	3.5265		135.2	3.332		135.2	4.126		135.2	3354.58		135.2	3516.92		135.2	3851.92		135.2	4425.92						3746.33
135.4	3.55892		135.4	3.447		135.4	3.39575		135.4	4.15892		135.4	3393.83		135.4	3703.08		135.4	3969.17		135.4	4349.33						3783.42
135.6	3.59267		135.6	3.4135		135.6	3.36917		135.6	3.98408		135.6	3269.5		135.6	3564.67		135.6	3819.92		135.6	4210.75						3974.67
135.8	3.58975		135.8	3.43317		135.8	3.518		135.8	4.12208		135.8	3433.25		135.8	3766.08		135.8	3746.33		135.8	4424.92						3642
136	3.67075		136	3.45117		136	3.5745		136	4.10208		136	3518.5		136	3716		136	3783.42		136	4348.08						3839.17
136.2	3.52733		136.2	3.39383		136.2	3.36592		136.2	4.13608		136.2	3476.58		136.2	3551.25		136.2	3974.67		136.2	4361.75						3897.17
136.4	3.554		136.4	3.5145		136.4	3.42092		136.4	4.03175		136.4	3455.67		136.4	3650.58		136.4	3642		136.4	4183.5						3870.92
136.6	3.56983		136.6	3.41375		136.6	3.55925		136.6	4.01967		136.6	3482.58		136.6	3562.67		136.6	3839.17		136.6	4152						3718.42
136.8	3.40858		136.8	3.5935		136.8	3.35933		136.8	4.08908		136.8	3380.5		136.8	3536.92		136.8	3897.17		136.8	4180.92						3839.08
137	3.6265		137	3.41783		137	3.368		137	4.03383		137	3505.67		137	3679.42		137	3870.92		137	4281.42						4022.42
137.2	3.56508		137.2	3.32867		137.2	3.36583		137.2	4.07825		137.2	3472		137.2	3642.25		137.2	3718.42		137.2	4359.67						3749.5
137.4	3.57317		137.4	3.53558		137.4	3.3835		137.4	4.32125		137.4	3323.08		137.4	3554.5		137.4	3839.08		137.4	4278.67						3790.58
137.6	3.49442		137.6	3.55783		137.6	3.48733		137.6	4.30692		137.6	3487.17		137.6	3666.17		137.6	4022.42		137.6	4129.5						3855.33
137.8	3.5635		137.8	3.44267		137.8	3.44933		137.8	4.09275		137.8	3440.25		137.8	3469.58		137.8	3749.5		137.8	4379						3762.33
138	3.53017		138	3.28325		138	3.32475		138	4.06117		138	3479.42		138	3711.08		138	3790.58		138	4318.75						3699.08
138.2	3.61		138.2	3.44817		138.2	3.55792		138.2	4.25617		138.2	3287.08		138.2	3473.75		138.2	3855.33		138.2	4290.67						3884.5
138.4	3.60492		138.4	3.54683		138.4	3.32158		138.4	4.13683		138.4	3487.58		138.4	3631.83		138.4	3762.33		138.4	4462.5						3779.42
138.6	3.63042		138.6	3.39608		138.6	3.34192		138.6	3.85508		138.6	3441		138.6	3542.92		138.6	3699.08		138.6	4166.92						3795.08
138.8	3.70508		138.8	3.3515		138.8	3.48217		138.8	4.16425		138.8	3319.58		138.8	3639		138.8	3884.5		138.8	4254.42						3779.58
139	3.44508		139	3.4085		139	3.57425		139	4.205		139	3474.67		139	3503.17		139	3779.42		139	4339.83						3938.17
139.2	3.51092		139.2	3.45817		139.2	3.34825		139.2	4.13375		139.2	3360.75		139.2	3646.08		139.2	3795.08		139.2	4333.92						3915.08
139.4	3.74792		139.4	3.47333		139.4	3.31183		139.4	3.98975		139.4	3400.83		139.4	3653.92		139.4	3779.58		139.4	4262.08						3879.33
139.6	3.53408		139.6	3.4315		139.6	3.43675		139.6	4.20317		139.6	3452.08		139.6	3570.67		139.6	3938.17		139.6	4200.83						3860
139.8	3.54058		139.8	3.49517		139.8	3.53042		139.8	4.12892		139.8	3416		139.8	3598.75		139.8	3915.08		139.8	4341.42						3803.17
140	3.59467		140	3.5105		140	3.38125		140	4.10083		140	3410.92		140	3567.5		140	3879.33		140	4229.25						3977.33
140.2	3.57425		140.2	3.47325		140.2	3.23383		140.2	3.97492		140.2	3431.92		140.2	3628.58		140.2	3860		140.2	4123						3725.08
140.4	3.51567		140.4	3.466		140.4	3.52108		140.4	3.95942		140.4	3369.92		140.4	3695.58		140.4	3803.17		140.4	4332.25						3829.08
140.6	3.51208		140.6	3.528		140.6	3.28525		140.6	4.05525		140.6	3380		140.6	3603.83		140.6	3977.33		140.6	4283.92						3881.17
140.8	3.52842		140.8	3.36933		140.8	3.39425		140.8	4.0585		140.8	3293.17		140.8	3583.17		140.8	3725.08		140.8	4249.58						3847.92
141	3.44558		141	3.40558		141	3.54683		141	4.17825		141	3371		141	3578.25		141	3829.08		141	4157.08						3863.42
141.2	3.61842		141.2	3.4005		141.2	3.37033		141.2	4.128		141.2	3427.75		141.2	3773.42		141.2	3881.17		141.2	4192.5						3851.92
141.4	3.58717		141.4	3.4455		141.4	3.55675		141.4	4.02492		141.4	3579.08		141.4	3656.92		141.4	3847.92		141.4	4360.67						3881.17
141.6	3.5		141.6	3.39192		141.6	3.32783		141.6	4.13867		141.6	3529.58		141.6	3495.5		141.6	3863.42		141.6	4255.25						3875.67
141.8	3.51183		141.8	3.30692		141.8	3.353		141.8	4.0965		141.8	3329.5		141.8	3537.75		141.8	3851.92		141.8	4413.17						3896.92
142	3.5805		142	3.389		142	3.32833		142	4.04167		142	3322.5		142	3642.75		142	3881.17		142	4308.42						3794.75
142.2	3.48558		142.2	3.38333		142.2	3.50067		142.2	4.02992		142.2	3475.25		142.2	3655.08		142.2	3875.67		142.2	4261.25						3721.75
142.4	3.37383		142.4	3.38108		142.4	3.42892		142.4	4.18492		142.4	3526.08		142.4	3418.42		142.4	3896.92		142.4	4282						3897.83
142.6	3.58425		142.6	3.28033		142.6	3.31183		142.6	4.06133		142.6	3321.83		142.6	3522.75		142.6	3794.75		142.6	4303.33						3762.5
142.8	3.5995		142.8	3.39392		142.8	3.33408		142.8	3.98775		142.8	3422.92		142.8	3730.75		142.8	3721.75		142.8	4414.33						3832.83
143	3.51883		143	3.37033		143	3.47817		143	4.02175		143	3374.17		143	3676		143	3897.83		143	4531.42						3646.08
143.2	3.56192		143.2	3.4835		143.2	3.416		143.2	3.93192		143.2	3436.67		143.2	3612.67		143.2	3762.5		143.2	4405.5						3967.83
143.4	3.61358		143.4	3.32775		143.4	3.36133		143.4	3.96192		143.4	3422.17		143.4	3495.5		143.4	3832.83		143.4	4418.83						3731.75
143.6	3.51525		143.6	3.56617		143.6	3.49625		143.6	4.083		143.6	3380		143.6	3582.75		143.6	3646.08		143.6	4195.5						3692.42
143.8	3.40208		143.8	3.52783		143.8	3.3225		143.8	4.09842		143.8	3451.67		143.8	3731.33		143.8	3967.83		143.8	4342.5						3975.58
144	3.62842		144	3.68117		144	3.49383		144	3.90058		144	3566.83		144	3448.25		144	3731.75		144	4426.42						3940.58
144.2	3.60167		144.2	3.43933		144.2	3.44292		144.2	4.17725		144.2	3520.08		144.2	3603.42		144.2	3692.42		144.2	4392.75						3945.5
144.4	3.65033		144.4	3.48367		144.4	3.56667		144.4	4.09858		144.4	3499.5		144.4	3508.58		144.4	3975.58		144.4	4372.33						3827.92
144.6	3.45125		144.6	3.51242		144.6	3.57692		144.6	4.14067		144.6	3524.92		144.6	3632.25		144.6	3940.58		144.6	4454.83						3876.75
144.8	3.57192		144.8	3.50292		144.8	3.25275		144.8	4.184		144.8	3365.75		144.8	3838.25		144.8	3945.5		144.8	4488.75						3706.33
145	3.57083		145	3.4095		145	3.50667		145	3.92192		145	3481.17		145	3614.67		145	3827.92		145	4290.92						4010.92
145.2	3.48458		145.2	3.4195		145.2	3.37925		145.2	4.04758		145.2	3354.92		145.2	3593.42		145.2	3876.75		145.2	4229.58						3925.42
145.4	3.60117		145.4	3.40917		145.4	3.32325		145.4	4.14992		145.4	3454.25		145.4	3578.08		145.4	3706.33		145.4	4308.25						3816.33
145.6	3.58142		145.6	3.51125		145.6	3.3875		145.6	4.23408		145.6	3457.42		145.6	3658.33		145.6	4010.92		145.6	4320.67						3946.08
145.8	3.55167		145.8	3.45592		145.8	3.57183		145.8	4.19383		145.8	3580.67		145.8	3588.75		145.8	3925.42		145.8	4290.92						4019.42
146	3.59717		146	3.45208		146	3.37592		146	4.10875		146	3456.92		146	3641.08		146	3816.33		146	4203.25						3995.5
146.2	3.63367		146.2	3.49833		146.2	3.46117		146.2	3.99225		146.2	3294.17		146.2	3581.08		146.2	3946.08		146.2	4384.42						3742.42
146.4	3.51558		146.4	3.46275		146.4	3.37142		146.4	3.95633		146.4	3281.83		146.4	3526.5		146.4	4019.42		146.4	4166.5						3737.75
146.6	3.51358		146.6	3.34242		146.6	3.44458		146.6	3.85675		146.6	3396.92		146.6	3568.58		146.6	3995.5		146.6	4268.25						3857.25
146.8	3.64408		146.8	3.31267		146.8	3.48125		146.8	4.14375		146.8	3443.17		146.8	3583.17		146.8	3742.42		146.8	4408.67						3971.25
147	3.388		147	3.27492		147	3.338		147	4.179		147	3382.08		147	3618.75		147	3737.75		147	4443						3769.58
147.2	3.42158		147.2	3.60217		147.2	3.38017		147.2	4.14733		147.2	3409.92		147.2	3584.42		147.2	3857.25		147.2	4237.75						3857.83
147.4	3.49717		147.4	3.42617		147.4	3.39233		147.4	4.08942		147.4	3334.75		147.4	3536.42		147.4	3971.25		147.4	4267.33						3964.33
147.6	3.5785		147.6	3.34975		147.6	3.33692		147.6	4.20383		147.6	3368		147.6	3663.83		147.6	3769.58		147.6	4100.5						3743.75
147.8	3.61517		147.8	3.41775		147.8	3.33625		147.8	3.96892		147.8	3419.08		147.8	3657		147.8	3857.83		147.8	4323						4008.33
148	3.54075		148	3.54983		148	3.37617		148	4.11033		148	3531.25		148	3663.58		148	3964.33		148	4293.83						4051.08
148.2	3.476		148.2	3.23042		148.2	3.41125		148.2	3.94483		148.2	3355.17		148.2	3505.83		148.2	3743.75		148.2	4370.25						3963.92
148.4	3.45125		148.4	3.462		148.4	3.40058		148.4	4.08658		148.4	3538.92		148.4	3514.83		148.4	4008.33		148.4	4293.83						4014
148.6	3.59033		148.6	3.22258		148.6	3.293		148.6	4.128		148.6	3416.25		148.6	3518.83		148.6	4051.08		148.6	4226.83						3776.67
148.8	3.44433		148.8	3.43317		148.8	3.40792		148.8	3.82642		148.8	3399		148.8	3641.5		148.8	3963.92		148.8	4422.08						3859.25
149	3.52808		149	3.37275		149	3.33467		149	4.12142		149	3316.42		149	3501.58		149	4014		149	4463.67						3953.67
149.2	3.60542		149.2	3.45283		149.2	3.43083		149.2	4.10825		149.2	3364.17		149.2	3373.5		149.2	3776.67		149.2	4272						3808.17
149.4	3.53342		149.4	3.34625		149.4	3.34867		149.4	3.90417		149.4	3499.58		149.4	3538.33		149.4	3859.25		149.4	4593.5						4127.58
149.6	3.44108		149.6	3.287		149.6	3.52192		149.6	4.04333		149.6	3428.58		149.6	3718.08		149.6	3953.67		149.6	4253.67						3902.58
149.8	3.50733		149.8	3.47642		149.8	3.385		149.8	3.86958		149.8	3364.42		149.8	3513.42		149.8	3808.17		149.8	4255						4037.58
150	3.4545		150	3.67633		150	3.36742		150	3.88892		150	3406.42		150	3507.67		150	4127.58		150	4240.17						3856.25
150.2	3.48342		150.2	3.45292		150.2	3.35408		150.2	4.01175		150.2	3570.17		150.2	3717.5		150.2	3902.58		150.2	4421.83						3948.33
150.4	3.67892		150.4	3.39583		150.4	3.31675		150.4	4.02575		150.4	3482.08		150.4	3688.33		150.4	4037.58		150.4	4138.17						3819.5
150.6	3.55883		150.6	3.45708		150.6	3.32375		150.6	3.93258		150.6	3258.17		150.6	3735.17		150.6	3856.25		150.6	4473.5						3813.33
150.8	3.50033		150.8	3.47508		150.8	3.30458		150.8	4.17825		150.8	3449.92		150.8	3636.58		150.8	3948.33		150.8	4324						3915.58
151	3.56492		151	3.451		151	3.50292		151	4.11875		151	3534.17		151	3635.83		151	3819.5		151	4362.67						3927.17
151.2	3.52408		151.2	3.551		151.2	3.40783		151.2	4.27683		151.2	3360.33		151.2	3512.33		151.2	3813.33		151.2	4291.5						3786.42
151.4	3.46258		151.4	3.41325		151.4	3.49692		151.4	4.0325		151.4	3338.08		151.4	3592.83		151.4	3915.58		151.4	4442.17						3679.42
151.6	3.58892		151.6	3.43633		151.6	3.40325		151.6	4.02042		151.6	3389.75		151.6	3538.17		151.6	3927.17		151.6	4257.58						3674.08
151.8	3.6705		151.8	3.40492		151.8	3.43		151.8	4.15317		151.8	3400.25		151.8	3567.75		151.8	3786.42		151.8	4344.92						4035.75
152	3.35083		152	3.40042		152	3.43033		152	4.20742		152	3313.83		152	3678.42		152	3679.42		152	4280.75						3695.08
152.2	3.58508		152.2	3.472		152.2	3.26467		152.2	4.0685		152.2	3397.58		152.2	3505.33		152.2	3674.08		152.2	4501.67						3801.17
152.4	3.44392		152.4	3.37225		152.4	3.33008		152.4	4.065		152.4	3299.92		152.4	3721.58		152.4	4035.75		152.4	4337.25						3742.42
152.6	3.51175		152.6	3.36575		152.6	3.3955		152.6	4.32483		152.6	3370.83		152.6	3654.75		152.6	3695.08		152.6	4343.75						3895.25
152.8	3.577		152.8	3.40617		152.8	3.44625		152.8	4.1505		152.8	3303.5		152.8	3695.42		152.8	3801.17		152.8	4192.67						3957.92
153	3.47017		153	3.4925		153	3.37042		153	4.13908		153	3489.83		153	3589.08		153	3742.42		153	4408.33						3817.42
153.2	3.59892		153.2	3.36508		153.2	3.46375		153.2	4.029		153.2	3444.5		153.2	3731.58		153.2	3895.25		153.2	4405.08						3839.17
153.4	3.8275		153.4	3.42117		153.4	3.48208		153.4	4.16192		153.4	3570.67		153.4	3476.58		153.4	3957.92		153.4	4445.5						3838.83
153.6	3.392		153.6	3.42025		153.6	3.35033		153.6	4.50092		153.6	3289.17		153.6	3547.25		153.6	3817.42		153.6	4378.33						3828.17
153.8	3.54142		153.8	3.37792		153.8	3.54617		153.8	4.37575		153.8	3293.5		153.8	3704.33		153.8	3839.17		153.8	4276.75						3765.67
154	3.52758		154	3.47225		154	3.45817		154	4.15817		154	3253.08		154	3544.17		154	3838.83		154	4307.83						3886.33
154.2	3.52858		154.2	3.4185		154.2	3.39208		154.2	4.07942		154.2	3545.25		154.2	3535.25		154.2	3828.17		154.2	4265.92						3958.25
154.4	3.51392		154.4	3.5345		154.4	3.39867		154.4	4.167		154.4	3131.67		154.4	3555.25		154.4	3765.67		154.4	4239.08						3876.17
154.6	3.53625		154.6	3.32775		154.6	3.411		154.6	4.277		154.6	3414.5		154.6	3663.42		154.6	3886.33		154.6	4378.25						3865.5
154.8	3.59625		154.8	3.56383		154.8	3.31517		154.8	4.1255		154.8	3402.33		154.8	3812.08		154.8	3958.25		154.8	4178.58						3934.92
155	3.45092		155	3.41458		155	3.485		155	4.107		155	3337.75		155	3580.83		155	3876.17		155	4242.5						3975.42
155.2	3.56442		155.2	3.598		155.2	3.24433		155.2	4.05175		155.2	3473.25		155.2	3390.58		155.2	3865.5		155.2	4495.42						3922.67
155.4	3.63892		155.4	3.52167		155.4	3.30175		155.4	4.02525		155.4	3317.33		155.4	3640.08		155.4	3934.92		155.4	4207.58						3951.17
155.6	3.70633		155.6	3.52342		155.6	3.3345		155.6	3.9895		155.6	3273		155.6	3609.33		155.6	3975.42		155.6	4383.42						3957.67
155.8	3.41217		155.8	3.24808		155.8	3.36067		155.8	4.17608		155.8	3242.17		155.8	3565.83		155.8	3922.67		155.8	4378.5						3870.25
156	3.412		156	3.32158		156	3.35008		156	4.15842		156	3591.25		156	3657.67		156	3951.17		156	4232.33						3804.5
156.2	3.35008		156.2	3.29275		156.2	3.39733		156.2	4.02025		156.2	3344.42		156.2	3647.42		156.2	3957.67		156.2	4447.5						3930.67
156.4	3.4055		156.4	3.48967		156.4	3.26358		156.4	4.22958		156.4	3418.92		156.4	3815.58		156.4	3870.25		156.4	4489.67						3861.75
156.6	3.55708		156.6	3.499		156.6	3.22067		156.6	3.98558		156.6	3447.42		156.6	3526.42		156.6	3804.5		156.6	4351.92						3923.42
156.8	3.43017		156.8	3.48483		156.8	3.46692		156.8	3.96533		156.8	3243.17		156.8	3771.17		156.8	3930.67		156.8	4313.67						4072.75
157	3.497		157	3.51417		157	3.468		157	3.96967		157	3431		157	3608.83		157	3861.75		157	4359.92						3887.83
157.2	3.49283		157.2	3.45308		157.2	3.3945		157.2	4.11175		157.2	3352.17		157.2	3529.33		157.2	3923.42		157.2	4266						3976
157.4	3.47592		157.4	3.4535		157.4	3.449		157.4	4.00417		157.4	3320.75		157.4	3465.75		157.4	4072.75		157.4	4454						3948.17
157.6	3.55717		157.6	3.52425		157.6	3.445		157.6	4.3005		157.6	3381		157.6	3665.92		157.6	3887.83		157.6	4313.42						3859.83
157.8	3.587		157.8	3.55858		157.8	3.59325		157.8	4.04		157.8	3327		157.8	3587.33		157.8	3976		157.8	4463.42						3973.75
158	3.63825		158	3.54417		158	3.39267		158	4.245		158	3493		158	3498.5		158	3948.17		158	4228.83						3693.08
158.2	3.54408		158.2	3.5605		158.2	3.48358		158.2	4.153		158.2	3389.08		158.2	3659.75		158.2	3859.83		158.2	4313.33						3849.83
158.4	3.6725		158.4	3.35725		158.4	3.54167		158.4	3.96442		158.4	3362.92		158.4	3764.08		158.4	3973.75		158.4	4334.17						3920.17
158.6	3.76608		158.6	3.44883		158.6	3.42858		158.6	3.92317		158.6	3507.25		158.6	3595.75		158.6	3693.08		158.6	4430.5						3941.33
158.8	3.57067		158.8	3.33058		158.8	3.42442		158.8	4.02842		158.8	3313.08		158.8	3576.25		158.8	3849.83		158.8	4332.17						4103.08
159	3.67525		159	3.369		159	3.29425		159	4.09817		159	3482.17		159	3791.08		159	3920.17		159	4279.83						3863.67
159.2	3.64092		159.2	3.3895		159.2	3.32175		159.2	3.97592		159.2	3426.83		159.2	3635.5		159.2	3941.33		159.2	4384.67						3867.5
159.4	3.51525		159.4	3.43975		159.4	3.47617		159.4	4.025		159.4	3401.67		159.4	3739.75		159.4	4103.08		159.4	4499.25						3808.75
159.6	3.57258		159.6	3.62508		159.6	3.53092		159.6	4.14375		159.6	3360.42		159.6	3673.33		159.6	3863.67		159.6	4305.33						3997.33
159.8	3.589		159.8	3.35592		159.8	3.35833		159.8	4.12867		159.8	3489.25		159.8	3633		159.8	3867.5		159.8	4523.58						3944.92
160	3.47275		160	3.31758		160	3.25342		160	4.0745		160	3456		160	3678.5		160	3808.75		160	4221.25						3613.67
160.2	3.43158		160.2	3.42008		160.2	3.38275		160.2	4.13225		160.2	3420		160.2	3588.33		160.2	3997.33		160.2	4440.75						3992.25
160.4	3.57233		160.4	3.36442		160.4	3.46458		160.4	4.06275		160.4	3400.17		160.4	3715		160.4	3944.92		160.4	4314.92						3879
160.6	3.50133		160.6	3.45742		160.6	3.42667		160.6	4.23375		160.6	3376.17		160.6	3699.83		160.6	3613.67		160.6	4266						3762
160.8	3.48117		160.8	3.29517		160.8	3.37767		160.8	4.01933		160.8	3385.42		160.8	3546.25		160.8	3992.25		160.8	4312.42						3971.92
161	3.429		161	3.29758		161	3.36317		161	4.04775		161	3370.58		161	3612.5		161	3879		161	4404.92						3663.17
161.2	3.65508		161.2	3.30483		161.2	3.40642		161.2	4.16858		161.2	3371.08		161.2	3659.58		161.2	3762		161.2	4396.42						3792.83
161.4	3.51767		161.4	3.43608		161.4	3.44192		161.4	3.98025		161.4	3356.17		161.4	3699.17		161.4	3971.92		161.4	4373.5						4000.25
161.6	3.65925		161.6	3.38417		161.6	3.53417		161.6	4.21742		161.6	3388.17		161.6	3631.67		161.6	3663.17		161.6	4410.67						3921
161.8	3.53483		161.8	3.34867		161.8	3.435		161.8	3.93408		161.8	3489.58		161.8	3523.58		161.8	3792.83		161.8	4238						3752.42
162	3.5135		162	3.38817		162	3.20792		162	4.13392		162	3372.5		162	3652		162	4000.25		162	4141.42						4002.33
162.2	3.563		162.2	3.47817		162.2	3.26267		162.2	4.11283		162.2	3356.75		162.2	3666.58		162.2	3921		162.2	4350.42						3973.08
162.4	3.529		162.4	3.4555		162.4	3.38833		162.4	3.88408		162.4	3412.75		162.4	3513.83		162.4	3752.42		162.4	4448.5						3750.08
162.6	3.41283		162.6	3.4225		162.6	3.60883		162.6	4.02592		162.6	3403.75		162.6	3468.17		162.6	4002.33		162.6	4220.58						3944.67
162.8	3.61133		162.8	3.45833		162.8	3.312		162.8	4.08917		162.8	3401		162.8	3660.42		162.8	3973.08		162.8	4264.25						3738.92
163	3.52108		163	3.54708		163	3.42725		163	4.08983		163	3410.42		163	3548.33		163	3750.08		163	4321.17						3719.25
163.2	3.42358		163.2	3.41108		163.2	3.25583		163.2	4.24842		163.2	3298.75		163.2	3597.33		163.2	3944.67		163.2	4323.33						3835.83
163.4	3.69917		163.4	3.4475		163.4	3.36925		163.4	4.07075		163.4	3558.67		163.4	3772.33		163.4	3738.92		163.4	4617.33						3792
163.6	3.64067		163.6	3.37058		163.6	3.47033		163.6	4.16183		163.6	3440.08		163.6	3682		163.6	3719.25		163.6	4258.25						3492.5
163.8	3.55842		163.8	3.264		163.8	3.46975		163.8	3.9495		163.8	3613.25		163.8	3562.17		163.8	3835.83		163.8	4258.17						3838.08
164	3.692		164	3.31458		164	3.36275		164	3.99		164	3426.25		164	3541.92		164	3792		164	4233.17						3822.92
164.2	3.50842		164.2	3.40175		164.2	3.30483		164.2	4.111		164.2	3527.17		164.2	3571.67		164.2	3492.5		164.2	4361.75						3773.08
164.4	3.69558		164.4	3.53917		164.4	3.38767		164.4	4.09742		164.4	3474.42		164.4	3610.42		164.4	3838.08		164.4	4406.5						3608.33
164.6	3.437		164.6	3.41975		164.6	3.2705		164.6	4.06208		164.6	3372.83		164.6	3595		164.6	3822.92		164.6	4479.92						3864.58
164.8	3.626		164.8	3.30775		164.8	3.44975		164.8	4.16642		164.8	3540.17		164.8	3534.5		164.8	3773.08		164.8	4334.5						3860.67
165	3.5135		165	3.32233		165	3.46917		165	4.28542		165	3278.5		165	3490.92		165	3608.33		165	4334.75						3887.67
165.2	3.55942		165.2	3.35583		165.2	3.43342		165.2	4.01625		165.2	3415.67		165.2	3539.67		165.2	3864.58		165.2	4479.08						3729
165.4	3.36958		165.4	3.38942		165.4	3.41767		165.4	4.20175		165.4	3490.92		165.4	3436.83		165.4	3860.67		165.4	4352.67						3769.83
165.6	3.63133		165.6	3.4175		165.6	3.305		165.6	4.24575		165.6	3415.25		165.6	3433.17		165.6	3887.67		165.6	4376.33						3707.92
165.8	3.56883		165.8	3.36592		165.8	3.54425		165.8	4.1585		165.8	3363.83		165.8	3716.83		165.8	3729		165.8	4264						3676
166	3.52083		166	3.54117		166	3.54675		166	4.08533		166	3171.92		166	3563.58		166	3769.83		166	4276.5						3653.83
166.2	3.51975		166.2	3.48767		166.2	3.38942		166.2	4.35225		166.2	3442.33		166.2	3632.83		166.2	3707.92		166.2	4276.25						3449.92
166.4	3.36792		166.4	3.497		166.4	3.34808		166.4	4.09767		166.4	3256.67		166.4	3508.42		166.4	3676		166.4	4528.33						3461.67
166.6	3.46475		166.6	3.4355		166.6	3.43017		166.6	4.28258		166.6	3512.75		166.6	3593.58		166.6	3653.83		166.6	4338.08						3456.5
166.8	3.51433		166.8	3.57517		166.8	3.4		166.8	4.06133		166.8	3449.83		166.8	3601.33		166.8	3449.92		166.8	4354.17						3538.67
167	3.48758		167	3.47542		167	3.45833		167	4.11875		167	3391.08		167	3499.67		167	3461.67		167	4572.75						3475.33
167.2	3.51983		167.2	3.42892		167.2	3.37158		167.2	4.17083		167.2	3390.17		167.2	3628.67		167.2	3456.5		167.2	4237.92						3362.33
167.4	3.59642		167.4	3.51992		167.4	3.55092		167.4	4.26675		167.4	3469		167.4	3389		167.4	3538.67		167.4	4416.42						3475.17
167.6	3.51		167.6	3.57008		167.6	3.28283		167.6	4.0955		167.6	3346.92		167.6	3458.5		167.6	3475.33		167.6	4280.92						3474.83
167.8	3.55458		167.8	3.4345		167.8	3.359		167.8	4.08275		167.8	3301		167.8	3626.33		167.8	3362.33		167.8	4349.33						3509.33
168	3.748		168	3.55667		168	3.49292		168	4.12467		168	3443.83		168	3496.42		168	3475.17		168	4439.58						3398
168.2	3.657		168.2	3.49042		168.2	3.3875		168.2	3.97308		168.2	3415.58		168.2	3511.33		168.2	3474.83		168.2	4468						3316.08
168.4	3.50492		168.4	3.4335		168.4	3.54792		168.4	4.02292		168.4	3350.25		168.4	3613.17		168.4	3509.33		168.4	4400.5						3441.25
168.6	3.66267		168.6	3.534		168.6	3.3315		168.6	4.0065		168.6	3461.17		168.6	3640.08		168.6	3398		168.6	4344.08						3492.33
168.8	3.41742		168.8	3.2595		168.8	3.3955		168.8	4.03842		168.8	3466.83		168.8	3629.75		168.8	3316.08		168.8	4426.5						3537.67
169	3.61967		169	3.4155		169	3.38808		169	4.11267		169	3413.25		169	3595.92		169	3441.25		169	4404.58						3624.83
169.2	3.36717		169.2	3.53892		169.2	3.36025		169.2	4.27517		169.2	3416.92		169.2	3720.75		169.2	3492.33		169.2	4309.5						3467.58
169.4	3.59275		169.4	3.33933		169.4	3.34958		169.4	3.98717		169.4	3594.33		169.4	3499.58		169.4	3537.67		169.4	4219.17						3482.83
169.6	3.53633		169.6	3.53167		169.6	3.45083		169.6	4.103		169.6	3524.58		169.6	3626.42		169.6	3624.83		169.6	4374.83						3506.5
169.8	3.55817		169.8	3.303		169.8	3.44358		169.8	4.11492		169.8	3473		169.8	3438.33		169.8	3467.58		169.8	4275.42						3555.17
170	3.43992		170	3.38992		170	3.41767		170	3.98292		170	3504.08		170	3556.75		170	3482.83		170	4189.83						3639.75
170.2	3.42442		170.2	3.30758		170.2	3.38442		170.2	4.03192		170.2	3558.17		170.2	3351.92		170.2	3506.5		170.2	4348.92						3489.83
170.4	3.44733		170.4	3.38792		170.4	3.3935		170.4	3.91858		170.4	3327.67		170.4	3540.42		170.4	3555.17		170.4	4462						3471.25
170.6	3.69975		170.6	3.4905		170.6	3.38458		170.6	3.9325		170.6	3420.67		170.6	3500.58		170.6	3639.75		170.6	4200.83						3693.42
170.8	3.42408		170.8	3.35725		170.8	3.40175		170.8	4.17117		170.8	3475.42		170.8	3521.25		170.8	3489.83		170.8	4200.08						3446.83
171	3.54875		171	3.35925		171	3.33892		171	4.01692		171	3501.75		171	3554.67		171	3471.25		171	4402.33						3476.42
171.2	3.4545		171.2	3.37033		171.2	3.44333		171.2	3.88667		171.2	3383.83		171.2	3588.25		171.2	3693.42		171.2	4248.83						3386.08
171.4	3.56042		171.4	3.5365		171.4	3.24825		171.4	4.08933		171.4	3377.33		171.4	3596.42		171.4	3446.83		171.4	4529.33						3292.83
171.6	3.53042		171.6	3.45758		171.6	3.55225		171.6	4.08958		171.6	3402.83		171.6	3624.92		171.6	3476.42		171.6	4211.58						3301
171.8	3.63608		171.8	3.34083		171.8	3.42858		171.8	3.99358		171.8	3392.83		171.8	3503.42		171.8	3386.08		171.8	4327.67						3458.5
172	3.64233		172	3.4555		172	3.45		172	3.9725		172	3416.25		172	3582		172	3292.83		172	4528.08						3477.83
172.2	3.67883		172.2	3.51617		172.2	3.42		172.2	4.022		172.2	3400.5		172.2	3573.83		172.2	3301		172.2	4473.33						3589
172.4	3.4805		172.4	3.38892		172.4	3.38833		172.4	4.055		172.4	3578.92		172.4	3641.5		172.4	3458.5		172.4	4218.75						3723.67
172.6	3.64033		172.6	3.38083		172.6	3.53425		172.6	4.10142		172.6	3512.67		172.6	3546.67		172.6	3477.83		172.6	4271.25						3817.92
172.8	3.50542		172.8	3.49467		172.8	3.37492		172.8	4.00542		172.8	3553.17		172.8	3709.42		172.8	3589		172.8	4425.33						3816.92
173	3.51725		173	3.28925		173	3.42992		173	4.07592		173	3476.42		173	3579.75		173	3723.67		173	4272.33						3616.33
173.2	3.65042		173.2	3.462		173.2	3.44208		173.2	4.09583		173.2	3436.33		173.2	3545		173.2	3817.92		173.2	4551						3606.67
173.4	3.51783		173.4	3.474		173.4	3.71742		173.4	4.1955		173.4	3443.42		173.4	3656.17		173.4	3816.92		173.4	4265.33						3772.25
173.6	3.55825		173.6	3.58092		173.6	3.43883		173.6	4.16483		173.6	3270.42		173.6	3755.67		173.6	3616.33		173.6	4540.5						3842.5
173.8	3.74117		173.8	3.38083		173.8	3.41058		173.8	4.06358		173.8	3397.42		173.8	3582.67		173.8	3606.67		173.8	4422.33						3849.17
174	3.599		174	3.34192		174	3.392		174	4.14142		174	3289.67		174	3648		174	3772.25		174	4334.58						3793.08
174.2	3.71308		174.2	3.17325		174.2	3.408		174.2	4.095		174.2	3404.08		174.2	3424.25		174.2	3842.5		174.2	4380.75						3725.33
174.4	3.46942		174.4	3.49725		174.4	3.291		174.4	4.13967		174.4	3460.08		174.4	3534.42		174.4	3849.17		174.4	4463.5						3795.92
174.6	3.63933		174.6	3.4145		174.6	3.49475		174.6	3.976		174.6	3573		174.6	3638.17		174.6	3793.08		174.6	4352.08						3701.75
174.8	3.45833		174.8	3.56083		174.8	3.38358		174.8	4.01717		174.8	3350.5		174.8	3423.25		174.8	3725.33		174.8	4445.67						3645.67
175	3.58133		175	3.6355		175	3.38917		175	4.09858		175	3508.83		175	3580.83		175	3795.92		175	4477.83						3769.75
175.2	3.696		175.2	3.43558		175.2	3.43008		175.2	4.00917		175.2	3446.33		175.2	3590		175.2	3701.75		175.2	4560.58						3759.25
175.4	3.66167		175.4	3.46183		175.4	3.47725		175.4	4.09433		175.4	3463.08		175.4	3660.17		175.4	3645.67		175.4	4343						3854
175.6	3.58567		175.6	3.47975		175.6	3.37058		175.6	4.06908		175.6	3432		175.6	3623.75		175.6	3769.75		175.6	4480.42						3711.33
175.8	3.4855		175.8	3.64483		175.8	3.4545		175.8	4.01592		175.8	3448.08		175.8	3707		175.8	3759.25		175.8	4458.33						3859.5
176	3.37458		176	3.29058		176	3.35958		176	4.21642		176	3374.75		176	3717		176	3854		176	4292.42						3943.33
176.2	3.67667		176.2	3.47558		176.2	3.43542		176.2	4.15183		176.2	3423.08		176.2	3505.92		176.2	3711.33		176.2	4416.42						3678.42
176.4	3.61408		176.4	3.42875		176.4	3.33808		176.4	4.21208		176.4	3331.33		176.4	3690.25		176.4	3859.5		176.4	4299.25						3788.33
176.6	3.7195		176.6	3.57958		176.6	3.4185		176.6	3.82483		176.6	3264.42		176.6	3599.75		176.6	3943.33		176.6	4384.5						3548.08
176.8	3.5105		176.8	3.50275		176.8	3.45858		176.8	4.17417		176.8	3354.08		176.8	3541.33		176.8	3678.42		176.8	4413.67						3701.08
177	3.58208		177	3.53283		177	3.38433		177	4.1455		177	3374.92		177	3694.33		177	3788.33		177	4526.75						3849.67
177.2	3.578		177.2	3.53692		177.2	3.33333		177.2	4.24175		177.2	3444.17		177.2	3721.75		177.2	3548.08		177.2	4151.08						3889.42
177.4	3.70475		177.4	3.49442		177.4	3.55408		177.4	4.0575		177.4	3403.08		177.4	3492.25		177.4	3701.08		177.4	4259.75						3798.42
177.6	3.4995		177.6	3.43417		177.6	3.43175		177.6	4.0335		177.6	3427.08		177.6	3624.58		177.6	3849.67		177.6	4004.83						3696.25
177.8	3.63425		177.8	3.46892		177.8	3.39017		177.8	4.12233		177.8	3624.83		177.8	3815.08		177.8	3889.42		177.8	4214.33						3661
178	3.60775		178	3.40133		178	3.46883		178	4.13258		178	3451.5		178	3645.83		178	3798.42		178	4274.92						3831.5
178.2	3.48417		178.2	3.39508		178.2	3.37375		178.2	4.01517		178.2	3332.67		178.2	3718.67		178.2	3696.25		178.2	4299.67						3827.83
178.4	3.50075		178.4	3.32775		178.4	3.44008		178.4	3.992		178.4	3496.83		178.4	3523.67		178.4	3661		178.4	4285.92						3860.83
178.6	3.71083		178.6	3.51442		178.6	3.38533		178.6	4.03275		178.6	3365.17		178.6	3827.58		178.6	3831.5		178.6	4163						3772.33
178.8	3.51933		178.8	3.28367		178.8	3.25308		178.8	4.11617		178.8	3579.42		178.8	3698		178.8	3827.83		178.8	4416.42						3844.17
179	3.60083		179	3.55675		179	3.32258		179	4.06425		179	3531.42		179	3596.75		179	3860.83		179	4212.92						3800.33
179.2	3.71475		179.2	3.36158		179.2	3.42258		179.2	3.92317		179.2	3175.17		179.2	3615		179.2	3772.33		179.2	4284.25						3947.33
179.4	3.5875		179.4	3.42117		179.4	3.2975		179.4	4.051		179.4	3417.08		179.4	3633.33		179.4	3844.17		179.4	4031.42						3807.08
179.6	3.56875		179.6	3.47308		179.6	3.36142		179.6	4.07275		179.6	3439.5		179.6	3637.25		179.6	3800.33		179.6	4190.17						3880.5
179.8	3.60933		179.8	3.45225		179.8	3.38675		179.8	4.21967		179.8	3482.08		179.8	3742.75		179.8	3947.33		179.8	3973						3717.75
180	3.57083		180	3.31475		180	3.47175		180	3.96642		180	3423.08		180	3533.92		180	3807.08		180	3818.92						3874.17
180.2	3.60458		180.2	3.41708		180.2	3.26017		180.2	4.13475		180.2	3470.33		180.2	3817.17		180.2	3880.5		180.2	3868.67						3867.58
180.4	3.50058		180.4	3.487		180.4	3.42267		180.4	4.08233		180.4	3458.75		180.4	3682.08		180.4	3717.75		180.4	3858.5						3828.42
180.6	3.47725		180.6	3.5845		180.6	3.34708		180.6	4.056		180.6	3446.33		180.6	3644		180.6	3874.17		180.6	4004.92						3887.42
180.8	3.5515		180.8	3.3775		180.8	3.45425		180.8	4.08308		180.8	3452.33		180.8	3523.17		180.8	3867.58		180.8	3797.42						3955.83
181	3.34392		181	3.38975		181	3.54117		181	4.07083		181	3532		181	3563.83		181	3828.42		181	3943.75						3758.08
181.2	3.55983		181.2	3.4205		181.2	3.45958		181.2	4.12883		181.2	3429.42		181.2	3558.67		181.2	3887.42		181.2	3938.33						3828.33
181.4	3.51683		181.4	3.50083		181.4	3.40275		181.4	4.277		181.4	3434.25		181.4	3756.25		181.4	3955.83		181.4	3848.75						3897.67
181.6	3.606		181.6	3.42942		181.6	3.47075		181.6	3.93967		181.6	3390.42		181.6	3535.92		181.6	3758.08		181.6	3903.58						3837.08
181.8	3.36458		181.8	3.38992		181.8	3.50092		181.8	4.0295		181.8	3426.67		181.8	3635.58		181.8	3828.33		181.8	3943.83						3767.25
182	3.49158		182	3.49692		182	3.48933		182	4.12075		182	3434.83		182	3765.42		182	3897.67		182	3841.67						3865.83
182.2	3.57992		182.2	3.34675		182.2	3.25542		182.2	4.1705		182.2	3363		182.2	3533.17		182.2	3837.08		182.2	3815.92						3755.25
182.4	3.28825		182.4	3.46383		182.4	3.47292		182.4	3.97333		182.4	3458.58		182.4	3557.25		182.4	3767.25		182.4	3984.5						3944.58
182.6	3.38008		182.6	3.38017		182.6	3.48783		182.6	4.23525		182.6	3423.17		182.6	3624.67		182.6	3865.83		182.6	3866.92						3881.42
182.8	3.53525		182.8	3.41367		182.8	3.58075		182.8	4.01325		182.8	3451.25		182.8	3633.08		182.8	3755.25		182.8	3944.5						3914.33
183	3.68967		183	3.49525		183	3.38142		183	4.03575		183	3312.08		183	3611.08		183	3944.58		183	3732.83						3868
183.2	3.57158		183.2	3.5025		183.2	3.45092		183.2	4.06625		183.2	3361.75		183.2	3763.08		183.2	3881.42		183.2	3853.75						3894.5
183.4	3.40008		183.4	3.41017		183.4	3.32683		183.4	4.01525		183.4	3444.58		183.4	3611.25		183.4	3914.33		183.4	3847.08						3919.17
183.6	3.65108		183.6	3.466		183.6	3.4505		183.6	4.02042		183.6	3491		183.6	3639.25		183.6	3868		183.6	3817.08						3981.67
183.8	3.56267		183.8	3.52242		183.8	3.46083		183.8	4.13675		183.8	3544.58		183.8	3753.25		183.8	3894.5		183.8	3815.08						3738
184	3.75133		184	3.48175		184	3.34475		184	4.10675		184	3366.92		184	3555		184	3919.17		184	3803.25						4067.83
184.2	3.655		184.2	3.60617		184.2	3.395		184.2	4.177		184.2	3409.58		184.2	3710.75		184.2	3981.67		184.2	3838.5						3918.58
184.4	3.66767		184.4	3.19583		184.4	3.375		184.4	4.123		184.4	3405.17		184.4	3735.5		184.4	3738		184.4	3828.25						3819.33
184.6	3.64217		184.6	3.55133		184.6	3.584		184.6	4.14		184.6	3449.33		184.6	3669.92		184.6	4067.83		184.6	3792.17						3656.92
184.8	3.61583		184.8	3.41958		184.8	3.35467		184.8	4.16183		184.8	3466.17		184.8	3595.17		184.8	3918.58		184.8	3671						3836.33
185	3.60958		185	3.46733		185	3.5125		185	4.1905		185	3410.75		185	3821		185	3819.33		185	3911						3830.58
185.2	3.57717		185.2	3.402		185.2	3.4915		185.2	4.23325		185.2	3512.58		185.2	3667.33		185.2	3656.92		185.2	3889.83						3879.58
185.4	3.50467		185.4	3.31975		185.4	3.26267		185.4	4.05117		185.4	3393.67		185.4	3546.5		185.4	3836.33		185.4	3941.08						4027.58
185.6	3.66458		185.6	3.49183		185.6	3.42692		185.6	4.158		185.6	3395.75		185.6	3571.58		185.6	3830.58		185.6	3966.58						3707.58
185.8	3.58625		185.8	3.3585		185.8	3.44267		185.8	3.96425		185.8	3370		185.8	3610.92		185.8	3879.58		185.8	3725.92						3893.67
186	3.56783		186	3.59742		186	3.43858		186	3.8905		186	3475.58		186	3583.42		186	4027.58		186	3915.17						3935.08
186.2	3.66908		186.2	3.53808		186.2	3.47708		186.2	4.11867		186.2	3315		186.2	3633.92		186.2	3707.58		186.2	3736.92						4016
186.4	3.6495		186.4	3.51925		186.4	3.50467		186.4	4.23075		186.4	3424.83		186.4	3622.75		186.4	3893.67		186.4	4003.5						3927.08
186.6	3.47542		186.6	3.42717		186.6	3.33642		186.6	4.10017		186.6	3460		186.6	3600.17		186.6	3935.08		186.6	3810.25						4129.67
186.8	3.51333		186.8	3.57925		186.8	3.35408		186.8	4.08008		186.8	3415.08		186.8	3745.5		186.8	4016		186.8	4070.83						4062.08
187	3.71883		187	3.4955		187	3.42633		187	4.127		187	3519.08		187	3603.08		187	3927.08		187	3773						4056.08
187.2	3.70375		187.2	3.41983		187.2	3.54225		187.2	4.007		187.2	3472		187.2	3642.92		187.2	4129.67		187.2	3857.67						3791.42
187.4	3.52975		187.4	3.4135		187.4	3.54892		187.4	4.25042		187.4	3355.33		187.4	3605.58		187.4	4062.08		187.4	3945.08						3746.5
187.6	3.66617		187.6	3.50283		187.6	3.41775		187.6	4.20817		187.6	3477.42		187.6	3638.25		187.6	4056.08		187.6	3848.75						3937.83
187.8	3.53492		187.8	3.48342		187.8	3.53483		187.8	4.11933		187.8	3384.67		187.8	3627.33		187.8	3791.42		187.8	3850.83						3975.08
188	3.514		188	3.54208		188	3.36983		188	4.10525		188	3469.67		188	3693		188	3746.5		188	4002.58						4017.83
188.2	3.59717		188.2	3.6055		188.2	3.41575		188.2	4.216		188.2	3347.25		188.2	3602.5		188.2	3937.83		188.2	3759.08						3927.17
188.4	3.49442		188.4	3.50167		188.4	3.39342		188.4	4.20925		188.4	3540.83		188.4	3577.67		188.4	3975.08		188.4	3976.58						4001.5
188.6	3.51883		188.6	3.31192		188.6	3.47983		188.6	3.92067		188.6	3596.42		188.6	3592.75		188.6	4017.83		188.6	3904.75						3930.67
188.8	3.53208		188.8	3.52642		188.8	3.66708		188.8	4.07542		188.8	3414.67		188.8	3718.25		188.8	3927.17		188.8	3917.5						3880
189	3.533		189	3.48992		189	3.40042		189	4.06158		189	3470.75		189	3516.83		189	4001.5		189	3860.25						3969.08
189.2	3.54125		189.2	3.48025		189.2	3.543		189.2	3.98267		189.2	3479.92		189.2	3593.5		189.2	3930.67		189.2	3834.33						4131.5
189.4	3.70892		189.4	3.64092		189.4	3.38683		189.4	4.0745		189.4	3520.25		189.4	3551.42		189.4	3880		189.4	3904.92						3786.58
189.6	3.671		189.6	3.45758		189.6	3.62008		189.6	4.20525		189.6	3375		189.6	3670		189.6	3969.08		189.6	3780.83						3886.92
189.8	3.51117		189.8	3.54908		189.8	3.421		189.8	4.043		189.8	3408.33		189.8	3562.83		189.8	4131.5		189.8	3778.33						3778.25
190	3.64258		190	3.43317		190	3.53008		190	4.10033		190	3350.5		190	3547		190	3786.58		190	3793.92						3767.92
190.2	3.59833		190.2	3.50508		190.2	3.31425		190.2	4.07217		190.2	3409.42		190.2	3552.25		190.2	3886.92		190.2	3799.5						3815
190.4	3.50842		190.4	3.37217		190.4	3.336		190.4	3.93883		190.4	3390.08		190.4	3632.58		190.4	3778.25		190.4	3797.92						3858.42
190.6	3.48158		190.6	3.33583		190.6	3.43958		190.6	4.12742		190.6	3346.17		190.6	3624.33		190.6	3767.92		190.6	3880.5						3783.58
190.8	3.46642		190.8	3.51475		190.8	3.47658		190.8	4.22775		190.8	3426.75		190.8	3503.75		190.8	3815		190.8	3865.08						4088.42
191	3.6035		191	3.44008		191	3.46733		191	4.2595		191	3411.33		191	3415.92		191	3858.42		191	3926.33						3831.83
191.2	3.596		191.2	3.53158		191.2	3.41417		191.2	4.19225		191.2	3433.92		191.2	3539.42		191.2	3783.58		191.2	3924.25						3935.83
191.4	3.52667		191.4	3.51217		191.4	3.33075		191.4	4.09092		191.4	3369.25		191.4	3693.58		191.4	4088.42		191.4	3968.5						3793.92
191.6	3.533		191.6	3.31225		191.6	3.40125		191.6	4.14517		191.6	3423.75		191.6	3585.83		191.6	3831.83		191.6	3814.75						3854.5
191.8	3.60667		191.8	3.35467		191.8	3.29667		191.8	4.13742		191.8	3476.83		191.8	3663.58		191.8	3935.83		191.8	4029.42						3850.5
192	3.5905		192	3.44308		192	3.3705		192	3.98925		192	3573.75		192	3681		192	3793.92		192	3915.5						3783.67
192.2	3.54767		192.2	3.44758		192.2	3.43725		192.2	4.00192		192.2	3600.75		192.2	3717.42		192.2	3854.5		192.2	3901.08						3843.17
192.4	3.78092		192.4	3.40775		192.4	3.31525		192.4	4.03425		192.4	3551.25		192.4	3577.92		192.4	3850.5		192.4	3931.33						3866.42
192.6	3.62217		192.6	3.39717		192.6	3.2765		192.6	4.27325		192.6	3359.75		192.6	3626.5		192.6	3783.67		192.6	3766.08						3855.08
192.8	3.60108		192.8	3.53208		192.8	3.34425		192.8	4.16308		192.8	3325.25		192.8	3751.25		192.8	3843.17		192.8	3827.75						3942.75
193	3.69208		193	3.38983		193	3.32683		193	4.08133		193	3395.08		193	3554.33		193	3866.42		193	3919.75						3927.58
193.2	3.59033		193.2	3.53025		193.2	3.448		193.2	4.09208		193.2	3408.33		193.2	3672.92		193.2	3855.08		193.2	3902.67						4019.58
193.4	3.48133		193.4	3.46142		193.4	3.45567		193.4	4.1225		193.4	3533.83		193.4	3510.75		193.4	3942.75		193.4	3757						3858.92
193.6	3.68517		193.6	3.48075		193.6	3.43992		193.6	3.91075		193.6	3539.5		193.6	3666.25		193.6	3927.58		193.6	3847.67						3856.75
193.8	3.63833		193.8	3.37933		193.8	3.47208		193.8	4.071		193.8	3370.58		193.8	3669.17		193.8	4019.58		193.8	3651						3930.42
194	3.61183		194	3.512		194	3.36775		194	4.13492		194	3308.75		194	3621.08		194	3858.92		194	3896.67						3874.75
194.2	3.4315		194.2	3.38592		194.2	3.52983		194.2	4.33758		194.2	3405		194.2	3632		194.2	3856.75		194.2	4007						3924.08
194.4	3.63458		194.4	3.6905		194.4	3.48242		194.4	4.16375		194.4	3483.33		194.4	3541.33		194.4	3930.42		194.4	3814.08						3737.25
194.6	3.49808		194.6	3.52942		194.6	3.43925		194.6	4.01783		194.6	3506.08		194.6	3431.08		194.6	3874.75		194.6	3848.08						3661.75
194.8	3.67158		194.8	3.55192		194.8	3.483		194.8	4.19025		194.8	3388.92		194.8	3649.08		194.8	3924.08		194.8	3997.75						3922.25
195	3.6315		195	3.47308		195	3.38108		195	4.10217		195	3378.33		195	3538.67		195	3737.25		195	3896.83						4036.83
195.2	3.58183		195.2	3.40483		195.2	3.37583		195.2	4.08058		195.2	3381.67		195.2	3510.83		195.2	3661.75		195.2	3812.92						4106.92
195.4	3.56483		195.4	3.44617		195.4	3.40417		195.4	4.08283		195.4	3460.58		195.4	3652.17		195.4	3922.25		195.4	3893.92						3895.58
195.6	3.63225		195.6	3.41825		195.6	3.36683		195.6	4.168		195.6	3543.75		195.6	3674.67		195.6	4036.83		195.6	4031.67						4044.17
195.8	3.71225		195.8	3.47542		195.8	3.452		195.8	4.208		195.8	3388		195.8	3733.42		195.8	4106.92		195.8	3954.17						3834
196	3.60608		196	3.42183		196	3.342		196	4.14792		196	3392.75		196	3613.83		196	3895.58		196	3861.83						3832.75
196.2	3.61025		196.2	3.43317		196.2	3.36408		196.2	4.31308		196.2	3389.92		196.2	3750.92		196.2	4044.17		196.2	4009						4092.67
196.4	3.712		196.4	3.35525		196.4	3.517		196.4	4.08825		196.4	3537.67		196.4	3505.83		196.4	3834		196.4	3726.17						3930.5
196.6	3.59025		196.6	3.5005		196.6	3.52425		196.6	3.99075		196.6	3508.75		196.6	3562.75		196.6	3832.75		196.6	3843.42						4145
196.8	3.495		196.8	3.39917		196.8	3.44517		196.8	4.008		196.8	3489.75		196.8	3841.33		196.8	4092.67		196.8	3893.5						4043.33
197	3.66083		197	3.5645		197	3.52425		197	4.05592		197	3448.33		197	3646.92		197	3930.5		197	3773						4154.25
197.2	3.64783		197.2	3.46725		197.2	3.53517		197.2	4.25392		197.2	3366.42		197.2	3612.5		197.2	4145		197.2	3859.17						4015.58
197.4	3.35708		197.4	3.39492		197.4	3.43933		197.4	4.05192		197.4	3345		197.4	3801.67		197.4	4043.33		197.4	3680.17						4050.83
197.6	3.42375		197.6	3.60925		197.6	3.36242		197.6	4.0165		197.6	3503.83		197.6	3741.08		197.6	4154.25		197.6	3950.17						3996.33
197.8	3.57267		197.8	3.57525		197.8	3.48625		197.8	3.98225		197.8	3491.58		197.8	3739.83		197.8	4015.58		197.8	3905.17						4031.5
198	3.58733		198	3.51717		198	3.49258		198	4.18767		198	3412		198	3533.5		198	4050.83		198	3834.67						4193.92
198.2	3.60067		198.2	3.40267		198.2	3.45183		198.2	3.95825		198.2	3487.92		198.2	3625		198.2	3996.33		198.2	3840.92						4118.17
198.4	3.60208		198.4	3.587		198.4	3.58025		198.4	4.06942		198.4	3335.33		198.4	3611.17		198.4	4031.5		198.4	3930.58						3972.08
198.6	3.50533		198.6	3.46917		198.6	3.26567		198.6	4.09817		198.6	3334.5		198.6	3651.83		198.6	4193.92		198.6	3794.83						3829.67
198.8	3.48483		198.8	3.49108		198.8	3.38733		198.8	3.9385		198.8	3373.08		198.8	3634.92		198.8	4118.17		198.8	3786						3864.08
199	3.39325		199	3.45133		199	3.37342		199	3.97842		199	3514.83		199	3801.25		199	3972.08		199	3848.42						3977.25
199.2	3.48433		199.2	3.4585		199.2	3.434		199.2	4.219		199.2	3593.92		199.2	3659.25		199.2	3829.67		199.2	3760.75						3878.92
199.4	3.53417		199.4	3.44233		199.4	3.42858		199.4	4.08725		199.4	3414.83		199.4	3675		199.4	3864.08		199.4	3954.33						3872.67
199.6	3.56942		199.6	3.52208		199.6	3.51375		199.6	3.92808		199.6	3369.08		199.6	3430.5		199.6	3977.25		199.6	3869.17						3847.75
199.8	3.618		199.8	3.40858		199.8	3.414		199.8	3.99908		199.8	3432.92		199.8	3486.17		199.8	3878.92		199.8	3971.92						3989.33
200	3.48167		200	3.41192		200	3.39792		200	4.0145		200	3469.5		200	3747		200	3872.67		200	3845.67						4124.08
200.2	3.60067		200.2	3.51025		200.2	3.3945		200.2	3.89417		200.2	3512.17		200.2	3526.83		200.2	3847.75		200.2	3793.92						3979
200.4	3.46425		200.4	3.4655		200.4	3.50367		200.4	4.05408		200.4	3438.83		200.4	3598.42		200.4	3989.33		200.4	3730.17						3945.67
200.6	3.64517		200.6	3.4655		200.6	3.378		200.6	4.09925		200.6	3425.42		200.6	3683.25		200.6	4124.08		200.6	3943.08						3844.83
200.8	3.73158		200.8	3.53833		200.8	3.42875		200.8	4.17425		200.8	3715.5		200.8	3723.17		200.8	3979		200.8	3773.58						3890.5
201	3.61033		201	3.537		201	3.52533		201	4.09542		201	3453.5		201	3654.58		201	3945.67		201	3836.83						4022.25
201.2	3.53075		201.2	3.47533		201.2	3.373		201.2	4.219		201.2	3428.5		201.2	3477		201.2	3844.83		201.2	3808.83						3818.08
201.4	3.64825		201.4	3.57333		201.4	3.38625		201.4	4.05575		201.4	3516.08		201.4	3578.42		201.4	3890.5		201.4	3749.92						3874.92
201.6	3.6155		201.6	3.45983		201.6	3.38967		201.6	4.0195		201.6	3398.25		201.6	3685.83		201.6	4022.25		201.6	3818						3841.17
201.8	3.63942		201.8	3.56342		201.8	3.36683		201.8	4.11233		201.8	3375.92		201.8	3592.75		201.8	3818.08		201.8	3960.75						4043.08
202	3.60058		202	3.29592		202	3.5255		202	4.12967		202	3440.42		202	3552.83		202	3874.92		202	3973.17						3957.58
202.2	3.55375		202.2	3.57125		202.2	3.471		202.2	4.016		202.2	3388.92		202.2	3525.75		202.2	3841.17		202.2	3936.58						4020.67
202.4	3.44842		202.4	3.40292		202.4	3.39633		202.4	4.25592		202.4	3375.75		202.4	3562.17		202.4	4043.08		202.4	3741.33						3939
202.6	3.71883		202.6	3.47975		202.6	3.28242		202.6	4.04567		202.6	3455.42		202.6	3528.67		202.6	3957.58		202.6	3918.25						4106.17
202.8	3.51217		202.8	3.38558		202.8	3.40408		202.8	4.04375		202.8	3473.67		202.8	3659.75		202.8	4020.67		202.8	3970.42						3793.17
203	3.60858		203	3.46158		203	3.35383		203	4.14558		203	3468.08		203	3764.67		203	3939		203	3944						4064.08
203.2	3.53042		203.2	3.38583		203.2	3.466		203.2	4.08125		203.2	3517.08		203.2	3657.5		203.2	4106.17		203.2	3849.33						3842.75
203.4	3.66692		203.4	3.35683		203.4	3.359		203.4	4.064		203.4	3398.92		203.4	3827.5		203.4	3793.17		203.4	4028.08						3785.92
203.6	3.50675		203.6	3.65167		203.6	3.48633		203.6	4.12258		203.6	3363		203.6	3440.25		203.6	4064.08		203.6	3940.83						3994.5
203.8	3.531		203.8	3.45083		203.8	3.57192		203.8	4.12408		203.8	3318.92		203.8	3707.42		203.8	3842.75		203.8	3879.25						3906
204	3.58842		204	3.34942		204	3.3895		204	4.03567		204	3535.83		204	3662.5		204	3785.92		204	3848						3771.33
204.2	3.48792		204.2	3.35675		204.2	3.29092		204.2	4.13592		204.2	3443.08		204.2	3498.5		204.2	3994.5		204.2	3733.92						3988.5
204.4	3.52883		204.4	3.533		204.4	3.42325		204.4	3.987		204.4	3360.33		204.4	3430.75		204.4	3906		204.4	3791.92						3903.08
204.6	3.53608		204.6	3.384		204.6	3.43425		204.6	4.14267		204.6	3443.33		204.6	3545		204.6	3771.33		204.6	3899.17						3773.75
204.8	3.64633		204.8	3.43025		204.8	3.48975		204.8	4.14942		204.8	3523.25		204.8	3462.92		204.8	3988.5		204.8	3870.42						3930.25
205	3.4995		205	3.60675		205	3.37025		205	4.08408		205	3316.42		205	3709.42		205	3903.08		205	3917.08						3864.75
205.2	3.628		205.2	3.48492		205.2	3.33133		205.2	4.1445		205.2	3506.42		205.2	3557.5		205.2	3773.75		205.2	3943.17						3867.92
205.4	3.71625		205.4	3.41933		205.4	3.29917		205.4	4.16825		205.4	3400.17		205.4	3693.67		205.4	3930.25		205.4	3781.17						3963.92
205.6	3.493		205.6	3.53683		205.6	3.31917		205.6	4.03592		205.6	3483.75		205.6	3446.92		205.6	3864.75		205.6	3950.08						3875.5
205.8	3.58383		205.8	3.4745		205.8	3.4415		205.8	4.06975		205.8	3478.83		205.8	3584.17		205.8	3867.92		205.8	3831.5						4035.17
206	3.48025		206	3.52192		206	3.35683		206	4.03183		206	3423.75		206	3670.42		206	3963.92		206	3762.5						3906.5
206.2	3.46783		206.2	3.42008		206.2	3.36858		206.2	4.04417		206.2	3442		206.2	3664.58		206.2	3875.5		206.2	3838.42						3747.5
206.4	3.59675		206.4	3.56517		206.4	3.4735		206.4	4.09275		206.4	3440.08		206.4	3548.75		206.4	4035.17		206.4	3971.92						4069.75
206.6	3.57825		206.6	3.47758		206.6	3.4365		206.6	4.1675		206.6	3424.08		206.6	3735		206.6	3906.5		206.6	3945						3995.67
206.8	3.71658		206.8	3.58333		206.8	3.40992		206.8	4.24875		206.8	3439.17		206.8	3613		206.8	3747.5		206.8	3851.83						4151.42
207	3.54817		207	3.457		207	3.45983		207	4.26275		207	3315.83		207	3665.83		207	4069.75		207	3894.83						4018.83
207.2	3.534		207.2	3.45733		207.2	3.35525		207.2	4.11083		207.2	3532.83		207.2	3599.08		207.2	3995.67		207.2	3817.17						4193.42
207.4	3.66092		207.4	3.51817		207.4	3.47833		207.4	4.15192		207.4	3517.58		207.4	3592.33		207.4	4151.42		207.4	3764.67						3946.33
207.6	3.61117		207.6	3.5305		207.6	3.31642		207.6	4.09142		207.6	3478.33		207.6	3613.25		207.6	4018.83		207.6	3726.17						3882.08
207.8	3.5975		207.8	3.44567		207.8	3.34892		207.8	4.372		207.8	3404.83		207.8	3693.5		207.8	4193.42		207.8	3760.75						3919.5
208	3.606		208	3.46575		208	3.49733		208	4.15408		208	3588.92		208	3613.42		208	3946.33		208	3927.67						3878.75
208.2	3.612		208.2	3.37125		208.2	3.41625		208.2	4.18675		208.2	3427.92		208.2	3556.17		208.2	3882.08		208.2	3956.42						4010.92
208.4	3.4405		208.4	3.40825		208.4	3.416		208.4	4.31625		208.4	3477.83		208.4	3664.83		208.4	3919.5		208.4	3887						3922.5
208.6	3.58075		208.6	3.577		208.6	3.44583		208.6	4.2005		208.6	3442.58		208.6	3460.25		208.6	3878.75		208.6	3776.58						3916.5
208.8	3.58217		208.8	3.60208		208.8	3.46433		208.8	4.29308		208.8	3437.92		208.8	3604.92		208.8	4010.92		208.8	4087.25						4054.33
209	3.57858		209	3.53192		209	3.43717		209	4.20942		209	3418.75		209	3587.83		209	3922.5		209	3877						3927.5
209.2	3.50858		209.2	3.41483		209.2	3.45708		209.2	4.22075		209.2	3523.33		209.2	3683.25		209.2	3916.5		209.2	3976.42						3724.42
209.4	3.491		209.4	3.49925		209.4	3.438		209.4	4.13758		209.4	3407.83		209.4	3532.67		209.4	4054.33		209.4	3816.67						3765.25
209.6	3.53075		209.6	3.49683		209.6	3.33125		209.6	4.00517		209.6	3470.17		209.6	3697.5		209.6	3927.5		209.6	3880.5						3950.67
209.8	3.66908		209.8	3.40317		209.8	3.4985		209.8	4.09158		209.8	3479.92		209.8	3550.33		209.8	3724.42		209.8	3908.17						3975.25
210	3.44683		210	3.40617		210	3.38392		210	4.10158		210	3257.42		210	3566.17		210	3765.25		210	3888.42						3790.67
210.2	3.55283		210.2	3.47183		210.2	3.376		210.2	3.993		210.2	3558.83		210.2	3643.58		210.2	3950.67		210.2	3895.92						3775.42
210.4	3.64008		210.4	3.4365		210.4	3.55733		210.4	4.191		210.4	3430		210.4	3552.92		210.4	3975.25		210.4	3811.83						3726.5
210.6	3.60983		210.6	3.56408		210.6	3.38142		210.6	3.9545		210.6	3400.25		210.6	3694.92		210.6	3790.67		210.6	3885.58						3867.33
210.8	3.50008		210.8	3.40525		210.8	3.582		210.8	4.04067		210.8	3287		210.8	3744		210.8	3775.42		210.8	3915.42						3857.83
211	3.6595		211	3.301		211	3.333		211	4.00542		211	3233.58		211	3829.83		211	3726.5		211	3732.5						3893.5
211.2	3.53142		211.2	3.54017		211.2	3.51092		211.2	4.12867		211.2	3388.17		211.2	3521.83		211.2	3867.33		211.2	3869.67						3953.25
211.4	3.62317		211.4	3.536		211.4	3.28592		211.4	4.05308		211.4	3419.75		211.4	3708.25		211.4	3857.83		211.4	3938.67						3985.83
211.6	3.63358		211.6	3.42667		211.6	3.55067		211.6	4.16533		211.6	3444.5		211.6	3663.75		211.6	3893.5		211.6	4062						3989.58
211.8	3.63308		211.8	3.59017		211.8	3.58983		211.8	4.02508		211.8	3486.75		211.8	3484.67		211.8	3953.25		211.8	3824.75						3876.75
212	3.53275		212	3.46625		212	3.4235		212	3.90433		212	3370		212	3715.75		212	3985.83		212	3830.92						3916.42
212.2	3.39808		212.2	3.43817		212.2	3.29608		212.2	4.0595		212.2	3336.33		212.2	3437		212.2	3989.58		212.2	3907.58						3901.5
212.4	3.54642		212.4	3.429		212.4	3.45667		212.4	4.24367		212.4	3397.83		212.4	3718.75		212.4	3876.75		212.4	3998.67						3774.17
212.6	3.59042		212.6	3.465		212.6	3.53383		212.6	4.17967		212.6	3562		212.6	3637		212.6	3916.42		212.6	3886.58						3883.25
212.8	3.77117		212.8	3.4465		212.8	3.484		212.8	3.99608		212.8	3588		212.8	3603.17		212.8	3901.5		212.8	3816.92						3851.58
213	3.504		213	3.54425		213	3.36933		213	4.275		213	3359.42		213	3735.67		213	3774.17		213	3858						3868.92
213.2	3.55967		213.2	3.26		213.2	3.40758		213.2	4.0535		213.2	3366.5		213.2	3596.33		213.2	3883.25		213.2	4003.25						3959.83
213.4	3.53008		213.4	3.53525		213.4	3.6405		213.4	4.06025		213.4	3421.75		213.4	3633.08		213.4	3851.58		213.4	3989.25						3783.25
213.6	3.63917		213.6	3.51833		213.6	3.53008		213.6	4.21775		213.6	3523.75		213.6	3661.25		213.6	3868.92		213.6	3661.17						3976.17
213.8	3.76925		213.8	3.53392		213.8	3.42483		213.8	4.03142		213.8	3454.08		213.8	3680.08		213.8	3959.83		213.8	3853.75						4004.08
214	3.534		214	3.45792		214	3.53692		214	4.15617		214	3358		214	3556.92		214	3783.25		214	3664.17						3996.42
214.2	3.57817		214.2	3.39725		214.2	3.42758		214.2	4.15083		214.2	3496.42		214.2	3607.25		214.2	3976.17		214.2	4093.75						4070.33
214.4	3.58842		214.4	3.56742		214.4	3.57125		214.4	4.42308		214.4	3550.42		214.4	3576.92		214.4	4004.08		214.4	3944.83						3938.92
214.6	3.42533		214.6	3.57367		214.6	3.39733		214.6	4.06483		214.6	3449.42		214.6	3566.17		214.6	3996.42		214.6	3956.67						3933.25
214.8	3.62533		214.8	3.41208		214.8	3.4105		214.8	4.22042		214.8	3396		214.8	3685.25		214.8	4070.33		214.8	3866.92						3969.92
215	3.61175		215	3.3415		215	3.51875		215	4.02775		215	3300.58		215	3515.5		215	3938.92		215	3927.5						3855.83
215.2	3.7165		215.2	3.41608		215.2	3.43767		215.2	4.04392		215.2	3569.58		215.2	3569.08		215.2	3933.25		215.2	3879.75						4022.75
215.4	3.50467		215.4	3.57817		215.4	3.46017		215.4	4.2105		215.4	3413.67		215.4	3584.58		215.4	3969.92		215.4	3734.83						4078.67
215.6	3.584		215.6	3.56633		215.6	3.42717		215.6	4.13442		215.6	3333.08		215.6	3699.17		215.6	3855.83		215.6	3863.5						3823.5
215.8	3.67483		215.8	3.35675		215.8	3.40142		215.8	4.13517		215.8	3601.25		215.8	3622.92		215.8	4022.75		215.8	3729						3847.58
216	3.48042		216	3.43433		216	3.407		216	4.154		216	3409.92		216	3711.33		216	4078.67		216	3634.25						3682.25
216.2	3.60142		216.2	3.44075		216.2	3.51783		216.2	4.21692		216.2	3270.92		216.2	3467.42		216.2	3823.5		216.2	3850.17						4007.08
216.4	3.60942		216.4	3.45667		216.4	3.38225		216.4	4.173		216.4	3539.58		216.4	3558.17		216.4	3847.58		216.4	4034.17						3965.5
216.6	3.66025		216.6	3.47583		216.6	3.45608		216.6	4.31167		216.6	3428.58		216.6	3404.42		216.6	3682.25		216.6	3862						4018
216.8	3.58575		216.8	3.39075		216.8	3.40483		216.8	3.94175		216.8	3335.08		216.8	3530.67		216.8	4007.08		216.8	3964						3957
217	3.56225		217	3.50717		217	3.42775		217	4.03808		217	3364.5		217	3580.25		217	3965.5		217	3995						3748.75
217.2	3.44325		217.2	3.53433		217.2	3.54942		217.2	4.07208		217.2	3382		217.2	3567.33		217.2	4018		217.2	3858.17						3960.42
217.4	3.5885		217.4	3.58933		217.4	3.462		217.4	3.86367		217.4	3467.08		217.4	3594.33		217.4	3957		217.4	3775.75						4100.08
217.6	3.66467		217.6	3.47625		217.6	3.39867		217.6	4.18333		217.6	3497		217.6	3638.75		217.6	3748.75		217.6	3953.08						3949
217.8	3.68075		217.8	3.48267		217.8	3.528		217.8	4.09083		217.8	3585.08		217.8	3541.58		217.8	3960.42		217.8	3742.67						3833
218	3.66075		218	3.44592		218	3.43442		218	3.97792		218	3641.25		218	3668.83		218	4100.08		218	3956.42						3962.08
218.2	3.58225		218.2	3.46692		218.2	3.40917		218.2	4.12317		218.2	3544.58		218.2	3695.42		218.2	3949		218.2	4037.33						3913.08
218.4	3.49758		218.4	3.43692		218.4	3.36492		218.4	4.32883		218.4	3417.25		218.4	3474.17		218.4	3833		218.4	3870.5						3976.83
218.6	3.49717		218.6	3.42933		218.6	3.40958		218.6	4.258		218.6	3599.92		218.6	3433.5		218.6	3962.08		218.6	3821.08						3964
218.8	3.61708		218.8	3.46558		218.8	3.36308		218.8	3.96575		218.8	3521.42		218.8	3575.92		218.8	3913.08		218.8	3717.33						3994.58
219	3.5835		219	3.51433		219	3.41517		219	3.92508		219	3606.5		219	3648.58		219	3976.83		219	3766.42						3855.67
219.2	3.657		219.2	3.37425		219.2	3.50092		219.2	4.19517		219.2	3419.83		219.2	3613.67		219.2	3964		219.2	3921.67						3982.17
219.4	3.55125		219.4	3.54767		219.4	3.57158		219.4	4.06433		219.4	3518.58		219.4	3514.42		219.4	3994.58		219.4	3926.33						3920.83
219.6	3.60408		219.6	3.60425		219.6	3.40192		219.6	4.1955		219.6	3426.25		219.6	3734.25		219.6	3855.67		219.6	3924.33						3846.67
219.8	3.65392		219.8	3.45367		219.8	3.39367		219.8	4.2145		219.8	3359.75		219.8	3604.25		219.8	3982.17		219.8	3804.58						3950.33
220	3.54917		220	3.53092		220	3.39942		220	4.269		220	3490.33		220	3595.33		220	3920.83		220	3798.42						3828.25
220.2	3.50325		220.2	3.47125		220.2	3.37917		220.2	4.26008		220.2	3465.33		220.2	3607.75		220.2	3846.67		220.2	3805.08						3946.92
220.4	3.55875		220.4	3.36983		220.4	3.42767		220.4	4.1685		220.4	3419.25		220.4	3553.67		220.4	3950.33		220.4	3840.92						3902.92
220.6	3.61717		220.6	3.55775		220.6	3.367		220.6	4.0605		220.6	3283.25		220.6	3663.83		220.6	3828.25		220.6	3989.67						3831.33
220.8	3.70883		220.8	3.48808		220.8	3.25975		220.8	4.042		220.8	3304.83		220.8	3619.25		220.8	3946.92		220.8	3817.08						3790.67
221	3.5985		221	3.46533		221	3.40233		221	4.15267		221	3417.5		221	3707.83		221	3902.92		221	3957.08						3965
221.2	3.59175		221.2	3.49967		221.2	3.59425		221.2	4.22575		221.2	3470.08		221.2	3513.83		221.2	3831.33		221.2	3853						3801.92
221.4	3.63758		221.4	3.52583		221.4	3.32967		221.4	4.12075		221.4	3370.58		221.4	3529.58		221.4	3790.67		221.4	3819.5						3858.5
221.6	3.66417		221.6	3.57333		221.6	3.43992		221.6	4.12033		221.6	3382.25		221.6	3630		221.6	3965		221.6	3743.75						3834.92
221.8	3.42908		221.8	3.55533		221.8	3.44717		221.8	4.074		221.8	3423.08		221.8	3644.5		221.8	3801.92		221.8	3880.08						3906.17
222	3.499		222	3.479		222	3.46292		222	3.99575		222	3453.5		222	3713.33		222	3858.5		222	3872						3914.08
222.2	3.61425		222.2	3.3555		222.2	3.36617		222.2	4.2465		222.2	3514.92		222.2	3677.75		222.2	3834.92		222.2	3989.92						3864.83
222.4	3.54583		222.4	3.44258		222.4	3.37275		222.4	4.11967		222.4	3523.92		222.4	3666.08		222.4	3906.17		222.4	3968.33						3872.17
222.6	3.56475		222.6	3.59433		222.6	3.46		222.6	4.02017		222.6	3602		222.6	3590.17		222.6	3914.08		222.6	3787						3825.75
222.8	3.65742		222.8	3.47167		222.8	3.52017		222.8	4.16133		222.8	3546.33		222.8	3585.5		222.8	3864.83		222.8	3920.33						3885
223	3.71717		223	3.567		223	3.4345		223	4.08217		223	3366		223	3614.17		223	3872.17		223	3930.67						3993.17
223.2	3.64125		223.2	3.38242		223.2	3.41017		223.2	4.16342		223.2	3488.92		223.2	3665.25		223.2	3825.75		223.2	3874.42						3888.33
223.4	3.69392		223.4	3.50483		223.4	3.5		223.4	4.25575		223.4	3651.58		223.4	3509.42		223.4	3885		223.4	3926.25						3851.75
223.6	3.64467		223.6	3.49942		223.6	3.31275		223.6	4.13867		223.6	3566.08		223.6	3591		223.6	3993.17		223.6	3787.5						3857.67
223.8	3.61708		223.8	3.39642		223.8	3.32875		223.8	4.11817		223.8	3450.58		223.8	3630.67		223.8	3888.33		223.8	3863.5						3915.58
224	3.66492		224	3.49617		224	3.35675		224	4.10975		224	3382.83		224	3712.08		224	3851.75		224	3798.92						4036.67
224.2	3.54783		224.2	3.45717		224.2	3.42733		224.2	3.98008		224.2	3313.67		224.2	3526.83		224.2	3857.67		224.2	3879.67						3848.92
224.4	3.56767		224.4	3.61675		224.4	3.44517		224.4	4.08758		224.4	3593.92		224.4	3674.08		224.4	3915.58		224.4	3965.75						3796.08
224.6	3.54392		224.6	3.39567		224.6	3.3605		224.6	4.15458		224.6	3638.67		224.6	3632.25		224.6	4036.67		224.6	4009.42						3942.08
224.8	3.62867		224.8	3.39458		224.8	3.3485		224.8	3.90217		224.8	3450.83		224.8	3663.08		224.8	3848.92		224.8	3810.75						3849.17
225	3.43775		225	3.4885		225	3.3765		225	4.10125		225	3525.92		225	3540.42		225	3796.08		225	3801.25						3936.92
225.2	3.62917		225.2	3.40633		225.2	3.47092		225.2	4.05975		225.2	3434.5		225.2	3631		225.2	3942.08		225.2	3885						3961.67
225.4	3.50933		225.4	3.5765		225.4	3.38875		225.4	4.17458		225.4	3478.58		225.4	3472.67		225.4	3849.17		225.4	3849.42						3929.75
225.6	3.57925		225.6	3.55175		225.6	3.51658		225.6	4.01275		225.6	3417.67		225.6	3683.75		225.6	3936.92		225.6	3887.67						3994.92
225.8	3.59033		225.8	3.43108		225.8	3.33683		225.8	4.053		225.8	3588.5		225.8	3671.83		225.8	3961.67		225.8	3763.33						3921.25
226	3.55942		226	3.40158		226	3.38717		226	4.02417		226	3436.67		226	3742.75		226	3929.75		226	3981.5						3841.75
226.2	3.58992		226.2	3.47725		226.2	3.51858		226.2	4.30542		226.2	3408.75		226.2	3695.67		226.2	3994.92		226.2	3840.75						3915.58
226.4	3.60533		226.4	3.58558		226.4	3.4465		226.4	4.09083		226.4	3642.17		226.4	3602.92		226.4	3921.25		226.4	3886.92						3764.17
226.6	3.602		226.6	3.43108		226.6	3.39792		226.6	4.15717		226.6	3421.17		226.6	3521.08		226.6	3841.75		226.6	3991.42						3811.83
226.8	3.66608		226.8	3.32308		226.8	3.36683		226.8	4.13717		226.8	3429		226.8	3476.17		226.8	3915.58		226.8	3924.08						3992
227	3.70025		227	3.45283		227	3.39858		227	4.19275		227	3545.25		227	3776.58		227	3764.17		227	3739						3947.83
227.2	3.624		227.2	3.52983		227.2	3.52475		227.2	4.03008		227.2	3381.08		227.2	3657.5		227.2	3811.83		227.2	3797.58						3830.67
227.4	3.60742		227.4	3.46175		227.4	3.35508		227.4	4.13958		227.4	3533.75		227.4	3563		227.4	3992		227.4	3889.67						3882.83
227.6	3.69158		227.6	3.58983		227.6	3.48933		227.6	4.21108		227.6	3445.83		227.6	3738.58		227.6	3947.83		227.6	4029.33						3933.92
227.8	3.64375		227.8	3.40167		227.8	3.42175		227.8	3.9665		227.8	3417.17		227.8	3498.75		227.8	3830.67		227.8	3866.92						3928.75
228	3.59583		228	3.45367		228	3.42917		228	4.17692		228	3472.67		228	3651.83		228	3882.83		228	3921.25						3779.25
228.2	3.60225		228.2	3.44433		228.2	3.45733		228.2	4.12267		228.2	3517.67		228.2	3617.5		228.2	3933.92		228.2	3883.5						4092.58
228.4	3.55783		228.4	3.53625		228.4	3.36667		228.4	4.14517		228.4	3412.08		228.4	3584.17		228.4	3928.75		228.4	3753.58						3861
228.6	3.73658		228.6	3.394		228.6	3.46133		228.6	4.07942		228.6	3538.58		228.6	3488.83		228.6	3779.25		228.6	3887.42						4001.25
228.8	3.6795		228.8	3.52108		228.8	3.40692		228.8	4.13525		228.8	3454.08		228.8	3703.08		228.8	4092.58		228.8	4071.58						4160.42
229	3.72367		229	3.40742		229	3.52142		229	4.19		229	3425.75		229	3645.08		229	3861		229	4050.75						3813.08
229.2	3.52367		229.2	3.59167		229.2	3.45525		229.2	4.1285		229.2	3567.5		229.2	3733.25		229.2	4001.25		229.2	3872.5						4012.92
229.4	3.64108		229.4	3.62658		229.4	3.48858		229.4	3.94608		229.4	3429.42		229.4	3792.58		229.4	4160.42		229.4	3869.08						4109.5
229.6	3.54008		229.6	3.46967		229.6	3.56658		229.6	4.11875		229.6	3325.17		229.6	3588		229.6	3813.08		229.6	3780.58						3986.75
229.8	3.67292		229.8	3.52858		229.8	3.34225		229.8	4.13892		229.8	3435.42		229.8	3669.83		229.8	4012.92		229.8	3801.42						3772.25
230	3.65675		230	3.49717		230	3.24392		230	4.09483		230	3523.58		230	3479		230	4109.5		230	3909.83						3880.33
230.2	3.75392		230.2	3.576		230.2	3.59192		230.2	3.97617		230.2	3570.67		230.2	3657.75		230.2	3986.75		230.2	3974.17						4076.92
230.4	3.70658		230.4	3.44775		230.4	3.43925		230.4	4.06283		230.4	3380.25		230.4	3556.42		230.4	3772.25		230.4	3860.08						4012.17
230.6	3.6515		230.6	3.53233		230.6	3.55083		230.6	4.1325		230.6	3334		230.6	3619.58		230.6	3880.33		230.6	3884.83						3867.75
230.8	3.62883		230.8	3.38067		230.8	3.34392		230.8	4.19292		230.8	3428.08		230.8	3727.67		230.8	4076.92		230.8	3981.75						3935.17
231	3.51642		231	3.54917		231	3.43825		231	4.13017		231	3390.75		231	3491.33		231	4012.17		231	3875.33						4096.5
231.2	3.59942		231.2	3.51442		231.2	3.39242		231.2	4.18108		231.2	3289.17		231.2	3774.75		231.2	3867.75		231.2	3944						3984.5
231.4	3.70025		231.4	3.25283		231.4	3.46892		231.4	4.09217		231.4	3471.5		231.4	3571.67		231.4	3935.17		231.4	3931						3766.75
231.6	3.51867		231.6	3.22617		231.6	3.32992		231.6	4.26467		231.6	3369.42		231.6	3543.75		231.6	4096.5		231.6	3993.5						3926.5
231.8	3.7175		231.8	3.36942		231.8	3.44917		231.8	4.01758		231.8	3572.33		231.8	3757.83		231.8	3984.5		231.8	3951.83						3890.92
232	3.7065		232	3.51475		232	3.47708		232	4.17733		232	3490.33		232	3535.67		232	3766.75		232	3797.17						4073.33
232.2	3.70508		232.2	3.5805		232.2	3.38092		232.2	3.96925		232.2	3376.17		232.2	3628.75		232.2	3926.5		232.2	3876.75						3935
232.4	3.56675		232.4	3.57708		232.4	3.44908		232.4	3.99625		232.4	3533.17		232.4	3565		232.4	3890.92		232.4	3836.58						3812.75
232.6	3.64358		232.6	3.47042		232.6	3.5365		232.6	4.07342		232.6	3419.17		232.6	3767.58		232.6	4073.33		232.6	4067.75						3747.42
232.8	3.68225		232.8	3.44442		232.8	3.56958		232.8	4.004		232.8	3573		232.8	3661.33		232.8	3935		232.8	3808.58						3902.25
233	3.62575		233	3.44		233	3.54533		233	4.03258		233	3563.33		233	3674.58		233	3812.75		233	4037.33						4003.42
233.2	3.71775		233.2	3.42283		233.2	3.29125		233.2	3.99458		233.2	3284.67		233.2	3547.58		233.2	3747.42		233.2	3883.5						3830.25
233.4	3.55633		233.4	3.41775		233.4	3.41225		233.4	3.98592		233.4	3389.42		233.4	3574.17		233.4	3902.25		233.4	3825.58						3914.58
233.6	3.6815		233.6	3.583		233.6	3.51108		233.6	4.09575		233.6	3525.17		233.6	3602.58		233.6	4003.42		233.6	3981						3985.08
233.8	3.50408		233.8	3.63283		233.8	3.51975		233.8	3.95233		233.8	3566.83		233.8	3634.08		233.8	3830.25		233.8	3875.33						3828.08
234	3.48225		234	3.52233		234	3.42142		234	4.02692		234	3537.17		234	3358.92		234	3914.58		234	3885.25						3889.25
234.2	3.54383		234.2	3.398		234.2	3.40225		234.2	4.07017		234.2	3534.17		234.2	3521.33		234.2	3985.08		234.2	3899.92						4002.75
234.4	3.63158		234.4	3.45542		234.4	3.50233		234.4	4.23108		234.4	3401.08		234.4	3606.08		234.4	3828.08		234.4	3917.42						3871.5
234.6	3.60158		234.6	3.56867		234.6	3.57075		234.6	3.88775		234.6	3448.83		234.6	3715.08		234.6	3889.25		234.6	3828.75						3957.17
234.8	3.60775		234.8	3.62875		234.8	3.43267		234.8	3.88192		234.8	3469.42		234.8	3703.83		234.8	4002.75		234.8	3857.58						3853
235	3.68317		235	3.45617		235	3.38875		235	3.96967		235	3437.17		235	3622.83		235	3871.5		235	3853.33						4065.5
235.2	3.57883		235.2	3.402		235.2	3.49442		235.2	3.95867		235.2	3434.08		235.2	3733.5		235.2	3957.17		235.2	3879.5						3859.08
235.4	3.73075		235.4	3.40667		235.4	3.5635		235.4	3.88242		235.4	3402.42		235.4	3605.33		235.4	3853		235.4	4053.17						3874.42
235.6	3.53992		235.6	3.35167		235.6	3.4645		235.6	4.08267		235.6	3497.92		235.6	3720.17		235.6	4065.5		235.6	3906.58						3928
235.8	3.51375		235.8	3.62942		235.8	3.36725		235.8	3.76908		235.8	3618.67		235.8	3658.5		235.8	3859.08		235.8	3941.25						3879.58
236	3.49742		236	3.47225		236	3.4035		236	4.01483		236	3436.08		236	3604		236	3874.42		236	4035.42						4050.17
236.2	3.65033		236.2	3.55133		236.2	3.36183		236.2	3.77808		236.2	3363.17		236.2	3780.33		236.2	3928		236.2	3976.25						3941.33
236.4	3.62658		236.4	3.318		236.4	3.5615		236.4	3.813		236.4	3494		236.4	3602.33		236.4	3879.58		236.4	4041.75						3889.75
236.6	3.53592		236.6	3.44708		236.6	3.36492		236.6	3.869		236.6	3444.08		236.6	3751.75		236.6	4050.17		236.6	3877.58						3932.58
236.8	3.72242		236.8	3.52692		236.8	3.41542		236.8	3.99808		236.8	3361.17		236.8	3556.67		236.8	3941.33		236.8	3913.92						4045.08
237	3.52308		237	3.451		237	3.38192		237	3.87		237	3451.08		237	3620.5		237	3889.75		237	3841.75						3993.5
237.2	3.52075		237.2	3.44		237.2	3.30725		237.2	3.93017		237.2	3364.42		237.2	3765.5		237.2	3932.58		237.2	3918.25						3861.25
237.4	3.61742		237.4	3.43925		237.4	3.30675		237.4	3.83308		237.4	3519		237.4	3508.67		237.4	4045.08		237.4	3860.58						3895.08
237.6	3.42242		237.6	3.5205		237.6	3.394		237.6	3.83942		237.6	3393.5		237.6	3696.92		237.6	3993.5		237.6	3944.83						4089.42
237.8	3.638		237.8	3.50408		237.8	3.56267		237.8	4.21808		237.8	3483.92		237.8	3641.33		237.8	3861.25		237.8	3941.42						4053.33
238	3.61533		238	3.37658		238	3.52		238	3.87525		238	3589.75		238	3709.17		238	3895.08		238	4000.08						4071.33
238.2	3.61933		238.2	3.50275		238.2	3.54008		238.2	4.0555		238.2	3427.08		238.2	3681.83		238.2	4089.42		238.2	3844.5						3869.25
238.4	3.53242		238.4	3.554		238.4	3.41325		238.4	3.87192		238.4	3385.42		238.4	3739.17		238.4	4053.33		238.4	3936.83						3805.67
238.6	3.59433		238.6	3.39317		238.6	3.337		238.6	3.85058		238.6	3546.17		238.6	3713.92		238.6	4071.33		238.6	3981						3304.17
238.8	3.54775		238.8	3.34792		238.8	3.584		238.8	3.99908		238.8	3441		238.8	3650.08		238.8	3869.25		238.8	3917.42						3320.42
239	3.54642		239	3.52017		239	3.41717		239	3.9365		239	3337.5		239	3767.83		239	3805.67		239	3885.25						3477.08
239.2	3.69967		239.2	3.44508		239.2	3.40308		239.2	4.12258		239.2	3437.75		239.2	3528.67		239.2	3304.17		239.2	4065.08						3421.42
239.4	3.6355		239.4	3.489		239.4	3.43325		239.4	3.959		239.4	3307.83		239.4	3513.33		239.4	3320.42		239.4	3928.67						3257.33
239.6	3.70842		239.6	3.36283		239.6	3.45408		239.6	3.95275		239.6	3314.42		239.6	3549.58		239.6	3477.08		239.6	4016.5						3351.92
239.8	3.48567		239.8	3.60725		239.8	3.56025		239.8	4.06517		239.8	3470.92		239.8	3731.25		239.8	3421.42		239.8	3875.42						3317.25
240	3.60308		240	3.61808		240	3.34717		240	4.05075		240	3465.58		240	3787.75		240	3257.33		240	3966						3431.67
240.2	3.71117		240.2	3.55017		240.2	3.39675		240.2	3.826		240.2	3361.08		240.2	3674.42		240.2	3351.92		240.2	3912.67						3299.67
240.4	3.50658		240.4	3.42758		240.4	3.52075		240.4	3.87517		240.4	3530.25		240.4	3834.58		240.4	3317.25		240.4	3997.83						3337.33
240.6	3.61492		240.6	3.45933		240.6	3.45425		240.6	4.022		240.6	3313.58		240.6	3567.83		240.6	3431.67		240.6	3962.67						3421.75
240.8	3.5225		240.8	3.50492		240.8	3.504		240.8	3.85767		240.8	3426.5		240.8	3743.42		240.8	3299.67		240.8	3865						3320
241	3.79383		241	3.65		241	3.39967		241	4.00808		241	3386.83		241	3724.58		241	3337.33		241	3998.83						3378.92
241.2	3.60633		241.2	3.29217		241.2	3.57525		241.2	4.01317		241.2	3539.17		241.2	3651.92		241.2	3421.75		241.2	3899.58						3353.67
241.4	3.57125		241.4	3.4515		241.4	3.4655		241.4	4.04533		241.4	3477		241.4	3673.83		241.4	3320		241.4	3906.5						3243.58
241.6	3.56433		241.6	3.4545		241.6	3.43433		241.6	3.95308		241.6	3575.33		241.6	3725.58		241.6	3378.92		241.6	3845						3330.42
241.8	3.60333		241.8	3.52533		241.8	3.53967		241.8	3.97483		241.8	3273		241.8	3835.17		241.8	3353.67		241.8	4072.17						3410.08
242	3.56875		242	3.52158		242	3.64583		242	4.082		242	3419.67		242	3686.08		242	3243.58		242	3831.58						3349.75
242.2	3.64583		242.2	3.50017		242.2	3.47392		242.2	4.1765		242.2	3468.33		242.2	3733		242.2	3330.42		242.2	3995.08						3438.08
242.4	3.636		242.4	3.41042		242.4	3.3995		242.4	3.92383		242.4	3533.5		242.4	3573.25		242.4	3410.08		242.4	3877.42						3377.25
242.6	3.64658		242.6	3.5165		242.6	3.42958		242.6	4.02217		242.6	3591.5		242.6	3738.25		242.6	3349.75		242.6	3931.5						3370.25
242.8	3.46008		242.8	3.43158		242.8	3.51942		242.8	4.01075		242.8	3548.75		242.8	3667.83		242.8	3438.08		242.8	3808.83						3220.17
243	3.766		243	3.45033		243	3.4455		243	3.77075		243	3491.5		243	3785.67		243	3377.25		243	3926						3240.25
243.2	3.62675		243.2	3.3915		243.2	3.50775		243.2	3.96167		243.2	3384.67		243.2	3608.67		243.2	3370.25		243.2	3917.5						3353.08
243.4	3.64333		243.4	3.57392		243.4	3.41283		243.4	3.97142		243.4	3325.33		243.4	3694.75		243.4	3220.17		243.4	3821.75						3378.75
243.6	3.59333		243.6	3.48375		243.6	3.37992		243.6	4.02158		243.6	3515.83		243.6	3806.92		243.6	3240.25		243.6	4075.42						3230.58
243.8	3.48683		243.8	3.44217		243.8	3.53942		243.8	3.93542		243.8	3451.42		243.8	3577.67		243.8	3353.08		243.8	3790.08						3184.92
244	3.558		244	3.59983		244	3.42267		244	3.9745		244	3446.92		244	3700.42		244	3378.75		244	3691.75						3348.17
244.2	3.53325		244.2	3.35867		244.2	3.31742		244.2	3.79925		244.2	3574.17		244.2	3619.75		244.2	3230.58		244.2	3669.08						3427.75
244.4	3.70942		244.4	3.4285		244.4	3.37583		244.4	3.988		244.4	3364		244.4	3605.25		244.4	3184.92		244.4	3750.42						3260.42
244.6	3.51133		244.6	3.55108		244.6	3.4205		244.6	3.92942		244.6	3511.5		244.6	3585.42		244.6	3348.17		244.6	3827.08						3267.5
244.8	3.52367		244.8	3.4745		244.8	3.37208		244.8	3.79217		244.8	3548.17		244.8	3729.5		244.8	3427.75		244.8	3876.58						3322
245	3.43142		245	3.4885		245	3.41783		245	4.015		245	3500.67		245	3638.08		245	3260.42		245	3998.25						3513.67
245.2	3.57867		245.2	3.46392		245.2	3.477		245.2	3.8985		245.2	3634.42		245.2	3598.58		245.2	3267.5		245.2	3964						3281.25
245.4	3.76175		245.4	3.57375		245.4	3.36333		245.4	3.97742		245.4	3446.42		245.4	3584.08		245.4	3322		245.4	3935.75						3253.17
245.6	3.54658		245.6	3.54692		245.6	3.42883		245.6	3.8865		245.6	3517.17		245.6	3796.75		245.6	3513.67		245.6	3851.92						3138.75
245.8	3.63492		245.8	3.525		245.8	3.37925		245.8	3.76608		245.8	3534.17		245.8	3817.83		245.8	3281.25		245.8	3918.42						3285.58
246	3.54792		246	3.47158		246	3.33725		246	3.99692		246	3378.5		246	3648.42		246	3253.17		246	3938.67						3212.25
246.2	3.41217		246.2	3.46058		246.2	3.48417		246.2	3.80492		246.2	3500		246.2	3700.08		246.2	3138.75		246.2	3786						3299.75
246.4	3.63267		246.4	3.51083		246.4	3.62967		246.4	4.00892		246.4	3473.75		246.4	3581.83		246.4	3285.58		246.4	3761.25						3387.92
246.6	3.72875		246.6	3.59733		246.6	3.50825		246.6	3.9615		246.6	3523.67		246.6	3750.92		246.6	3212.25		246.6	3842.67						3391.5
246.8	3.6595		246.8	3.54542		246.8	3.46675		246.8	3.88933		246.8	3478.67		246.8	3677.58		246.8	3299.75		246.8	4069.5						3327.75
247	3.7835		247	3.58633		247	3.49825		247	3.8225		247	3523.58		247	3592.67		247	3387.92		247	3825.42						3500.25
247.2	3.61042		247.2	3.40392		247.2	3.286		247.2	4.13383		247.2	3496.58		247.2	3630.67		247.2	3391.5		247.2	3867.5						3425.25
247.4	3.6285		247.4	3.56783		247.4	3.48858		247.4	4.00392		247.4	3374.75		247.4	3603.25		247.4	3327.75		247.4	4153						3439.92
247.6	3.66075		247.6	3.41075		247.6	3.5675		247.6	3.82592		247.6	3335.67		247.6	3625.42		247.6	3500.25		247.6	3910.67						3147.33
247.8	3.57942		247.8	3.38333		247.8	3.51875		247.8	3.96467		247.8	3619.25		247.8	3763		247.8	3425.25		247.8	4101.67						3306.17
248	3.634		248	3.39717		248	3.53133		248	4.02308		248	3504.83		248	3746.83		248	3439.92		248	4015.42						3359.5
248.2	3.57458		248.2	3.54767		248.2	3.39733		248.2	3.76283		248.2	3415.42		248.2	3543.08		248.2	3147.33		248.2	3947						3321.83
248.4	3.4625		248.4	3.54483		248.4	3.50283		248.4	4.01008		248.4	3397.67		248.4	3617.92		248.4	3306.17		248.4	3966.08						3339.58
248.6	3.93075		248.6	3.49033		248.6	3.48408		248.6	3.91083		248.6	3510.83		248.6	3531.08		248.6	3359.5		248.6	3958						3457.75
248.8	3.55208		248.8	3.53442		248.8	3.29192		248.8	4.02375		248.8	3685.67		248.8	3719.75		248.8	3321.83		248.8	3968.33						3368.67
249	3.58058		249	3.40067		249	3.38442		249	3.85367		249	3399.17		249	3554.25		249	3339.58		249	3852.33						3314.83
249.2	3.74175		249.2	3.42317		249.2	3.40633		249.2	4.02208		249.2	3431.25		249.2	3839.33		249.2	3457.75		249.2	3896.17						3290.83
249.4	3.75767		249.4	3.54592		249.4	3.52792		249.4	3.95108		249.4	3444.25		249.4	3718.25		249.4	3368.67		249.4	3767.58						3400.25
249.6	3.73292		249.6	3.50108		249.6	3.50975		249.6	3.96942		249.6	3608.83		249.6	3602.58		249.6	3314.83		249.6	3962.25						3466.25
249.8	3.56858		249.8	3.52708		249.8	3.43617		249.8	3.84642		249.8	3492.25		249.8	3701		249.8	3290.83		249.8	3876.33						3309.67
250	3.68983		250	3.48142		250	3.56825		250	3.95525		250	3386.17		250	3710.08		250	3400.25		250	3899						3363.67
250.2	3.65483		250.2	3.53633		250.2	3.50192		250.2	4.07392		250.2	3410.5		250.2	3705.33		250.2	3466.25		250.2	4024.58						3263.58
250.4	3.64117		250.4	3.40383		250.4	3.6225		250.4	4.01617		250.4	3520.17		250.4	3759.58		250.4	3309.67		250.4	3726.58						3190.17
250.6	3.62033		250.6	3.489		250.6	3.39858		250.6	4.12742		250.6	3560.42		250.6	3517.25		250.6	3363.67		250.6	3912.08						3433.08
250.8	3.63925		250.8	3.35408		250.8	3.55033		250.8	4.04958		250.8	3558.33		250.8	3688.33		250.8	3263.58		250.8	3958.92						3356.83
251	3.44367		251	3.47242		251	3.46442		251	3.92725		251	3299.5		251	3657.25		251	3190.17		251	3765.5						3347.17
251.2	3.7565		251.2	3.59242		251.2	3.46925		251.2	3.93033		251.2	3301.33		251.2	3836		251.2	3433.08		251.2	3788.75						3444.08
251.4	3.68317		251.4	3.68783		251.4	3.61708		251.4	4.01067		251.4	3449.17		251.4	3656.42		251.4	3356.83		251.4	3874						3333.33
251.6	3.5415		251.6	3.43708		251.6	3.59517		251.6	4.10025		251.6	3605.83		251.6	3643.58		251.6	3347.17		251.6	3892.67						3448.08
251.8	3.49058		251.8	3.43842		251.8	3.48625		251.8	3.84692		251.8	3517		251.8	3515.25		251.8	3444.08		251.8	3957.33						3410.58
252	3.51075		252	3.31942		252	3.44092		252	4.031		252	3527.58		252	3687.67		252	3333.33		252	3724.5						3372.83
252.2	3.48933		252.2	3.59892		252.2	3.34425		252.2	3.894		252.2	3495.33		252.2	3575.42		252.2	3448.08		252.2	3915.33						3251
252.4	3.49567		252.4	3.48708		252.4	3.373		252.4	3.92758		252.4	3499.08		252.4	3733.17		252.4	3410.58		252.4	3899.75						3358.83
252.6	3.4395		252.6	3.43217		252.6	3.44358		252.6	3.84633		252.6	3560.67		252.6	3738.42		252.6	3372.83		252.6	3945						3350.67
252.8	3.54167		252.8	3.417		252.8	3.45433		252.8	4.07533		252.8	3404.67		252.8	3562.75		252.8	3251		252.8	3886.33						3357.83
253	3.56183		253	3.4425		253	3.45867		253	4.04183		253	3399.83		253	3694.92		253	3358.83		253	3996						3342.17
253.2	3.55167		253.2	3.50583		253.2	3.39375		253.2	4.07275		253.2	3533.08		253.2	3685.17		253.2	3350.67		253.2	3950.58						3329
253.4	3.64667		253.4	3.52842		253.4	3.3685		253.4	3.96808		253.4	3548.92		253.4	3732.83		253.4	3357.83		253.4	3754.67						3214.17
253.6	3.67858		253.6	3.51925		253.6	3.46983		253.6	3.85925		253.6	3406.67		253.6	3692.5		253.6	3342.17		253.6	4000.25						3322.92
253.8	3.54267		253.8	3.388		253.8	3.48592		253.8	3.883		253.8	3421.5		253.8	3610.67		253.8	3329		253.8	3848.83						3321.42
254	3.69633		254	3.56783		254	3.39025		254	4.01492		254	3304.08		254	3751.25		254	3214.17		254	4110						3415.92
254.2	3.50125		254.2	3.49758		254.2	3.32067		254.2	4.01833		254.2	3566.25		254.2	3693.08		254.2	3322.92		254.2	4007.75						3269
254.4	3.71		254.4	3.41325		254.4	3.61417		254.4	3.946		254.4	3477.08		254.4	3701.5		254.4	3321.42		254.4	4158.17						3346.25
254.6	3.638		254.6	3.45717		254.6	3.38008		254.6	3.98767		254.6	3610.08		254.6	3878		254.6	3415.92		254.6	3975.08						3282.67
254.8	3.67467		254.8	3.51892		254.8	3.50883		254.8	4.16333		254.8	3474.25		254.8	3733.42		254.8	3269		254.8	4219.42						3199.5
255	3.59575		255	3.70125		255	3.39158		255	4.16258		255	3522.92		255	3635.92		255	3346.25		255	3791.75						3434.42
255.2	3.62383		255.2	3.55792		255.2	3.52308		255.2	3.84367		255.2	3598.83		255.2	3523.17		255.2	3282.67		255.2	3705.75						3340.42
255.4	3.65025		255.4	3.80508		255.4	3.522		255.4	3.84742		255.4	3403		255.4	3802.67		255.4	3199.5		255.4	3863.42						3325.67
255.6	3.5555		255.6	3.36367		255.6	3.62942		255.6	4.03217		255.6	3484.33		255.6	3702.42		255.6	3434.42		255.6	3886.5						3220.25
255.8	3.61767		255.8	3.64308		255.8	3.36958		255.8	4.14908		255.8	3522.5		255.8	3664.25		255.8	3340.42		255.8	3872.08						3439.92
256	3.63433		256	3.38217		256	3.27258		256	3.90183		256	3513.92		256	3734.25		256	3325.67		256	3794.25						3496
256.2	3.64742		256.2	3.425		256.2	3.49042		256.2	3.83675		256.2	3459		256.2	3664.92		256.2	3220.25		256.2	4018.42						3302.92
256.4	3.67517		256.4	3.5195		256.4	3.52817		256.4	4.08217		256.4	3382		256.4	3715.17		256.4	3439.92		256.4	3969.08						3416.5
256.6	3.60767		256.6	3.46225		256.6	3.45833		256.6	4.00908		256.6	3469		256.6	3643.42		256.6	3496		256.6	3900.25						3242
256.8	3.5375		256.8	3.64425		256.8	3.53175		256.8	3.96992		256.8	3327.75		256.8	3815.83		256.8	3302.92		256.8	3834.83						3454.17
257	3.67533		257	3.45175		257	3.59775		257	3.95633		257	3530.92		257	3644.5		257	3416.5		257	3893.5						3462.92
257.2	3.59908		257.2	3.59575		257.2	3.46792		257.2	3.89342		257.2	3314.33		257.2	3646.75		257.2	3242		257.2	4007						3252.33
257.4	3.58258		257.4	3.57217		257.4	3.56142		257.4	4.00133		257.4	3629.67		257.4	3742.5		257.4	3454.17		257.4	3860.58						3353.75
257.6	3.69675		257.6	3.3475		257.6	3.51392		257.6	3.80867		257.6	3555.92		257.6	3606.83		257.6	3462.92		257.6	3922.83						3387.75
257.8	3.46283		257.8	3.44467		257.8	3.63758		257.8	4.1305		257.8	3455.83		257.8	3694.33		257.8	3252.33		257.8	3837.67						3371.25
258	3.38692		258	3.522		258	3.50892		258	4.11158		258	3564.67		258	3746		258	3353.75		258	3994.33						3410.58
258.2	3.58525		258.2	3.36775		258.2	3.48658		258.2	3.73217		258.2	3699.83		258.2	3630.33		258.2	3387.75		258.2	3870.92						3443.33
258.4	3.58675		258.4	3.581		258.4	3.28592		258.4	4.06675		258.4	3471.33		258.4	3610		258.4	3371.25		258.4	3883.08						3442
258.6	3.62975		258.6	3.60367		258.6	3.565		258.6	3.99392		258.6	3417.83		258.6	3625		258.6	3410.58		258.6	3762.17						3365.25
258.8	3.63058		258.8	3.38317		258.8	3.4985		258.8	4.0715		258.8	3266.25		258.8	3649.92		258.8	3443.33		258.8	3888.58						3426.92
259	3.6785		259	3.414		259	3.63133		259	4.13017		259	3529.92		259	3704.58		259	3442		259	3884.17						3548.83
259.2	3.64683		259.2	3.56533		259.2	3.5475		259.2	3.80483		259.2	3537.92		259.2	3709.92		259.2	3365.25		259.2	3832.08						3387.33
259.4	3.6505		259.4	3.62133		259.4	3.52025		259.4	3.941		259.4	3519.67		259.4	3518.67		259.4	3426.92		259.4	3845.83						3259.75
259.6	3.65008		259.6	3.5855		259.6	3.36375		259.6	3.91192		259.6	3528.17		259.6	3635.25		259.6	3548.83		259.6	3992.67						3351
259.8	3.55925		259.8	3.48425		259.8	3.41458		259.8	3.902		259.8	3522.92		259.8	3675.33		259.8	3387.33		259.8	4052.08						3345.83
260	3.61183		260	3.73933		260	3.61975		260	3.88908		260	3456.42		260	3593.5		260	3259.75		260	3985.5						3441.75
260.2	3.69317		260.2	3.62333		260.2	3.50433		260.2	3.98275		260.2	3435.58		260.2	3695.92		260.2	3351		260.2	4023.58						3335.75
260.4	3.5045		260.4	3.6095		260.4	3.5695		260.4	3.96183		260.4	3557.92		260.4	3690.17		260.4	3345.83		260.4	3946.67						3340.5
260.6	3.77183		260.6	3.551		260.6	3.53725		260.6	3.90433		260.6	3427.17		260.6	3658		260.6	3441.75		260.6	4085						3361.42
260.8	3.50775		260.8	3.40333		260.8	3.54325		260.8	3.85642		260.8	3561.17		260.8	3625.83		260.8	3335.75		260.8	4105.42						3394.5
261	3.58		261	3.39758		261	3.44958		261	3.97042		261	3674.67		261	3617.25		261	3340.5		261	4023.25						3447.83
261.2	3.57492		261.2	3.51133		261.2	3.36825		261.2	3.95325		261.2	3550.42		261.2	3657.08		261.2	3361.42		261.2	4026.17						3350.08
261.4	3.64442		261.4	3.47008		261.4	3.45983		261.4	4.11725		261.4	3540.17		261.4	3674.17		261.4	3394.5		261.4	4121.17						3326.5
261.6	3.61367		261.6	3.52917		261.6	3.351		261.6	3.99942		261.6	3640.33		261.6	3663.83		261.6	3447.83		261.6	4090						3345.08
261.8	3.5765		261.8	3.74783		261.8	3.47917		261.8	4.06608		261.8	3480.58		261.8	3719.17		261.8	3350.08		261.8	3988.58						3339.92
262	3.7165		262	3.50275		262	3.28042		262	4.1505		262	3388.92		262	3822.17		262	3326.5		262	4052.67						3292.5
262.2	3.70242		262.2	3.48117		262.2	3.45133		262.2	3.98333		262.2	3532.5		262.2	3629.25		262.2	3345.08		262.2	3869.67						3337.58
262.4	3.62975		262.4	3.4355		262.4	3.53217		262.4	4.07725		262.4	3453.33		262.4	3710.42		262.4	3339.92		262.4	3878.75						3356.5
262.6	3.6675		262.6	3.63892		262.6	3.40917		262.6	3.86767		262.6	3559.33		262.6	3532.58		262.6	3292.5		262.6	4028.08						3279.17
262.8	3.66792		262.8	3.437		262.8	3.47258		262.8	3.96783		262.8	3354.33		262.8	3600.42		262.8	3337.58		262.8	3978						3329.08
263	3.684		263	3.60633		263	3.40542		263	4.17717		263	3683.17		263	3718.25		263	3356.5		263	4052.75						3333.75
263.2	3.62558		263.2	3.53242		263.2	3.28733		263.2	4.22633		263.2	3432.33		263.2	3650.5		263.2	3279.17		263.2	3932.17						3277.67
263.4	3.61308		263.4	3.51617		263.4	3.52325		263.4	3.839		263.4	3411.33		263.4	3683.25		263.4	3329.08		263.4	3838.5						3380.33
263.6	3.774		263.6	3.63592		263.6	3.62408		263.6	3.83033		263.6	3508.83		263.6	3645.67		263.6	3333.75		263.6	4028.08						3268.67
263.8	3.747		263.8	3.51625		263.8	3.56975		263.8	4.121		263.8	3634		263.8	3527.08		263.8	3277.67		263.8	3994.42						3415.25
264	3.605		264	3.54683		264	3.47433		264	3.98342		264	3581.25		264	3692.92		264	3380.33		264	4035.5						3226.58
264.2	3.52392		264.2	3.39575		264.2	3.4955		264.2	3.9905		264.2	3415.33		264.2	3689.75		264.2	3268.67		264.2	3978.33						3313.67
264.4	3.65067		264.4	3.48975		264.4	3.54608		264.4	3.97883		264.4	3440.33		264.4	3639.58		264.4	3415.25		264.4	3863.33						3327.08
264.6	3.53242		264.6	3.44033		264.6	3.316		264.6	3.972		264.6	3553.42		264.6	3702.33		264.6	3226.58		264.6	4041.42						3181.17
264.8	3.561		264.8	3.467		264.8	3.504		264.8	4.0095		264.8	3601.67		264.8	3470.67		264.8	3313.67		264.8	3899.25						3188.58
265	3.74017		265	3.56067		265	3.43483		265	3.852		265	3381.08		265	3627.42		265	3327.08		265	3893.92						3338.75
265.2	3.67658		265.2	3.42033		265.2	3.50133		265.2	3.94417		265.2	3546.92		265.2	3783.42		265.2	3181.17		265.2	3935.83						3369.58
265.4	3.68008		265.4	3.54717		265.4	3.47833		265.4	3.87633		265.4	3385		265.4	3638.42		265.4	3188.58		265.4	3975.5						3379.83
265.6	3.62575		265.6	3.61525		265.6	3.59825		265.6	3.95258		265.6	3496.58		265.6	3668.67		265.6	3338.75		265.6	3831.75						3185.67
265.8	3.6135		265.8	3.50042		265.8	3.47675		265.8	3.84683		265.8	3442.25		265.8	3796.58		265.8	3369.58		265.8	3860.75						3448
266	3.66692		266	3.62542		266	3.33433		266	3.77567		266	3616.83		266	3737.42		266	3379.83		266	3921.5						3465.92
266.2	3.65608		266.2	3.49883		266.2	3.39308		266.2	4.03042		266.2	3454.67		266.2	3703.92		266.2	3185.67		266.2	3994.17						3296.17
266.4	3.57217		266.4	3.55967		266.4	3.53208		266.4	4.06183		266.4	3543.75		266.4	3580		266.4	3448		266.4	4007.92						3321.5
266.6	3.55008		266.6	3.482		266.6	3.45758		266.6	3.95792		266.6	3519.58		266.6	3637.58		266.6	3465.92		266.6	4025.67						3381.42
266.8	3.66367		266.8	3.44617		266.8	3.50067		266.8	4.12		266.8	3411.25		266.8	3753.08		266.8	3296.17		266.8	3972.83						3166.5
267	3.49833		267	3.51192		267	3.39858		267	4.05883		267	3291.58		267	3694.17		267	3321.5		267	3930.67						3166.83
267.2	3.47908		267.2	3.54283		267.2	3.37892		267.2	3.92375		267.2	3337.17		267.2	3888.92		267.2	3381.42		267.2	3998.08						3369.42
267.4	3.51508		267.4	3.52375		267.4	3.45733		267.4	3.96925		267.4	3475		267.4	3676.92		267.4	3166.5		267.4	3721.67						3466.58
267.6	3.67167		267.6	3.47242		267.6	3.47025		267.6	3.93975		267.6	3529.58		267.6	3621.92		267.6	3166.83		267.6	4007.42						3450.33
267.8	3.517		267.8	3.64483		267.8	3.48333		267.8	3.92417		267.8	3404.75		267.8	3789.5		267.8	3369.42		267.8	3889.58						3195.42
268	3.58325		268	3.52917		268	3.44067		268	4.06558		268	3420.92		268	3792.67		268	3466.58		268	3877.83						3202.17
268.2	3.72233		268.2	3.54742		268.2	3.33908		268.2	3.91742		268.2	3397		268.2	3623.33		268.2	3450.33		268.2	3818.25						3344.83
268.4	3.6745		268.4	3.45958		268.4	3.44192		268.4	4.04225		268.4	3581.42		268.4	3618.67		268.4	3195.42		268.4	3957						3327.92
268.6	3.69975		268.6	3.41058		268.6	3.56225		268.6	4.03533		268.6	3453.75		268.6	3598.25		268.6	3202.17		268.6	3945.25						3223.92
268.8	3.56658		268.8	3.54825		268.8	3.48525		268.8	4.019		268.8	3429.75		268.8	3633.75		268.8	3344.83		268.8	3932.42						3383.75
269	3.63667		269	3.55783		269	3.5785		269	3.85142		269	3427.75		269	3691		269	3327.92		269	3935.42						3256.92
269.2	3.61133		269.2	3.53925		269.2	3.54367		269.2	4.00908		269.2	3497.67		269.2	3690.58		269.2	3223.92		269.2	3965.08						3355.17
269.4	3.53067		269.4	3.48317		269.4	3.47775		269.4	4.0975		269.4	3537.58		269.4	3672.25		269.4	3383.75		269.4	4054.92						3440.83
269.6	3.52858		269.6	3.57475		269.6	3.52817		269.6	4.15183		269.6	3456.33		269.6	3644.25		269.6	3256.92		269.6	3935.67						3251.75
269.8	3.55442		269.8	3.46525		269.8	3.38542		269.8	3.96767		269.8	3565.5		269.8	3659.83		269.8	3355.17		269.8	3976.08						3443.83
270	3.7255		270	3.59675		270	3.42883		270	4.121		270	3512.67		270	3739.42		270	3440.83		270	3843.83						3241.17
270.2	3.69033		270.2	3.60925		270.2	3.59642		270.2	3.90692		270.2	3504.33		270.2	3614.5		270.2	3251.75		270.2	4008.25						3298.33
270.4	3.63183		270.4	3.48592		270.4	3.46467		270.4	4.112		270.4	3572.67		270.4	3607.83		270.4	3443.83		270.4	3890.67						3299.5
270.6	3.49033		270.6	3.51225		270.6	3.37992		270.6	3.88792		270.6	3542.5		270.6	3769.75		270.6	3241.17		270.6	3926.92						3336.17
270.8	3.617		270.8	3.49833		270.8	3.55367		270.8	4.17667		270.8	3443.08		270.8	3605.17		270.8	3298.33		270.8	3963.92						3361.33
271	3.59842		271	3.55175		271	3.63833		271	3.88742		271	3540.83		271	3599.25		271	3299.5		271	3792.5						3247.67
271.2	3.74833		271.2	3.44733		271.2	3.36425		271.2	3.92442		271.2	3379.5		271.2	3715.83		271.2	3336.17		271.2	4028.67						3375
271.4	3.62508		271.4	3.615		271.4	3.44975		271.4	4.13717		271.4	3487.5		271.4	3850.25		271.4	3361.33		271.4	3898.75						3293.92
271.6	3.54533		271.6	3.70792		271.6	3.56308		271.6	4.03533		271.6	3564.58		271.6	3758.67		271.6	3247.67		271.6	3964.08						3399.42
271.8	3.70017		271.8	3.47892		271.8	3.48242		271.8	4.14158		271.8	3370.67		271.8	3621.83		271.8	3375		271.8	3838.75						3419.33
272	3.73333		272	3.47367		272	3.59125		272	4.02633		272	3587.58		272	3676.58		272	3293.92		272	4033.5						3410.33
272.2	3.61		272.2	3.40817		272.2	3.47708		272.2	4.01625		272.2	3559.5		272.2	3694.42		272.2	3399.42		272.2	4046						3378.33
272.4	3.66617		272.4	3.51958		272.4	3.5175		272.4	4.11983		272.4	3485.17		272.4	3765.17		272.4	3419.33		272.4	3711.83						3403.92
272.6	3.57808		272.6	3.40442		272.6	3.48092		272.6	4.10717		272.6	3450.25		272.6	3702		272.6	3410.33		272.6	4008.67						3384.33
272.8	3.66792		272.8	3.29067		272.8	3.40967		272.8	4.23408		272.8	3539.83		272.8	3667.58		272.8	3378.33		272.8	3764.75						3405.83
273	3.68258		273	3.44333		273	3.58933		273	3.90542		273	3573		273	3712.67		273	3403.92		273	3898.25						3335.58
273.2	3.62808		273.2	3.54533		273.2	3.39067		273.2	3.92283		273.2	3522.92		273.2	3766.67		273.2	3384.33		273.2	3878.17						3352.25
273.4	3.71342		273.4	3.585		273.4	3.5725		273.4	4.24042		273.4	3513		273.4	3470.33		273.4	3405.83		273.4	3913.17						3355.25
273.6	3.672		273.6	3.37308		273.6	3.4985		273.6	4.06758		273.6	3384.83		273.6	3449.17		273.6	3335.58		273.6	4119.75						3331.75
273.8	3.72358		273.8	3.57892		273.8	3.47708		273.8	3.85525		273.8	3559.75		273.8	3622.75		273.8	3352.25		273.8	3915.08						3252.25
274	3.5355		274	3.2975		274	3.47783		274	3.94933		274	3442.08		274	3682.33		274	3355.25		274	3699.33						3263.17
274.2	3.70758		274.2	3.48142		274.2	3.45525		274.2	4.15975		274.2	3324.67		274.2	3726.67		274.2	3331.75		274.2	3861.25						3324.83
274.4	3.74575		274.4	3.46225		274.4	3.46942		274.4	3.9495		274.4	3356.5		274.4	3754.75		274.4	3252.25		274.4	4053.83						3337.67
274.6	3.65433		274.6	3.52208		274.6	3.56242		274.6	3.95642		274.6	3472.17		274.6	3634.25		274.6	3263.17		274.6	4039.33						3364.83
274.8	3.58		274.8	3.4125		274.8	3.537		274.8	4.01342		274.8	3390.67		274.8	3704.67		274.8	3324.83		274.8	3812.25						3203.33
275	3.55017		275	3.38458		275	3.44717		275	4.05792		275	3631.67		275	3683.17		275	3337.67		275	3979.33						3404.08
275.2	3.43758		275.2	3.43908		275.2	3.59792		275.2	3.9415		275.2	3453.67		275.2	3711.67		275.2	3364.83		275.2	4035.5						3302
275.4	3.67758		275.4	3.39958		275.4	3.37258		275.4	3.90892		275.4	3521.58		275.4	3663.25		275.4	3203.33		275.4	3997.5						3429.92
275.6	3.6905		275.6	3.43592		275.6	3.28483		275.6	4.22192		275.6	3598.33		275.6	3624.83		275.6	3404.08		275.6	3922.67						3272.33
275.8	3.66775		275.8	3.4815		275.8	3.4275		275.8	4.20517		275.8	3350.42		275.8	3800.58		275.8	3302		275.8	4009.58						3351.17
276	3.68108		276	3.56967		276	3.40333		276	3.955		276	3520.92		276	3742.67		276	3429.92		276	3881.08						3397.42
276.2	3.54283		276.2	3.60225		276.2	3.36192		276.2	3.83		276.2	3449.5		276.2	3709.17		276.2	3272.33		276.2	3794.33						3323.5
276.4	3.85058		276.4	3.42583		276.4	3.37033		276.4	4.00725		276.4	3429.67		276.4	3757.92		276.4	3351.17		276.4	3998.83						3284.75
276.6	3.62292		276.6	3.50783		276.6	3.465		276.6	4.17908		276.6	3532		276.6	3783.75		276.6	3397.42		276.6	3945.42						3387.83
276.8	3.57775		276.8	3.49442		276.8	3.47233		276.8	3.9535		276.8	3538.33		276.8	3650.67		276.8	3323.5		276.8	3998.92						3361.5
277	3.73775		277	3.44575		277	3.35917		277	4.06542		277	3443.92		277	3637.67		277	3284.75		277	3848.5						3474.08
277.2	3.44583		277.2	3.5135		277.2	3.41758		277.2	4.09567		277.2	3465.25		277.2	3609.42		277.2	3387.83		277.2	4126.08						3304.17
277.4	3.5865		277.4	3.53842		277.4	3.56167		277.4	3.95167		277.4	3586.17		277.4	3648.67		277.4	3361.5		277.4	3814.83						3429.58
277.6	3.79408		277.6	3.4605		277.6	3.47175		277.6	4.1885		277.6	3483.92		277.6	3755.33		277.6	3474.08		277.6	3920.75						3348.5
277.8	3.667		277.8	3.4505		277.8	3.4875		277.8	4.02125		277.8	3567.75		277.8	3649.08		277.8	3304.17		277.8	3921.67						3222.83
278	3.64092		278	3.56375		278	3.4745		278	3.99167		278	3544.08		278	3720.83		278	3429.58		278	3946.75						3220
278.2	3.59142		278.2	3.57533		278.2	3.47592		278.2	4.02133		278.2	3538		278.2	3708.75		278.2	3348.5		278.2	3922.17						3341
278.4	3.66017		278.4	3.51308		278.4	3.5715		278.4	3.92767		278.4	3643.92		278.4	3649.92		278.4	3222.83		278.4	3958.17						3220.67
278.6	3.6285		278.6	3.5795		278.6	3.51675		278.6	4.05392		278.6	3531.92		278.6	3561.67		278.6	3220		278.6	3906.17						3405.25
278.8	3.53158		278.8	3.54192		278.8	3.32783		278.8	3.93		278.8	3543.83		278.8	3593.75		278.8	3341		278.8	4049						3270.58
279	3.59742		279	3.60492		279	3.5485		279	4.05767		279	3542.58		279	3624.92		279	3220.67		279	3977.42						3390.25
279.2	3.53475		279.2	3.337		279.2	3.44533		279.2	4.15983		279.2	3489.58		279.2	3746.58		279.2	3405.25		279.2	3999.92						3211.92
279.4	3.60717		279.4	3.56433		279.4	3.4965		279.4	3.97475		279.4	3526.83		279.4	3697		279.4	3270.58		279.4	3960.58						3382.25
279.6	3.5365		279.6	3.48542		279.6	3.40542		279.6	4.02317		279.6	3512.75		279.6	3560		279.6	3390.25		279.6	4052.83						3249.25
279.8	3.50883		279.8	3.48217		279.8	3.424		279.8	3.94858		279.8	3535		279.8	3621.92		279.8	3211.92		279.8	3841.08						3284.92
280	3.66		280	3.60792		280	3.44358		280	3.99358		280	3518.5		280	3658.17		280	3382.25		280	4022.92						3205.75
280.2	3.59517		280.2	3.55058		280.2	3.57975		280.2	4.01917		280.2	3576.67		280.2	3701.92		280.2	3249.25		280.2	4204.75						3178.42
280.4	3.73842		280.4	3.84358		280.4	3.462		280.4	3.95633		280.4	3532.17		280.4	3694.58		280.4	3284.92		280.4	3923.5						3276.67
280.6	3.54		280.6	3.47117		280.6	3.70775		280.6	4.02483		280.6	3628.92		280.6	3673.83		280.6	3205.75		280.6	3912.08						3324.17
280.8	3.61825		280.8	3.55892		280.8	3.37983		280.8	3.90275		280.8	3694.83		280.8	3687.42		280.8	3178.42		280.8	3829.42						3428.92
281	3.67617		281	3.474		281	3.48733		281	4.04425		281	3583.67		281	3704.17		281	3276.67		281	4197.33						3365.83
281.2	3.64567		281.2	3.41008		281.2	3.52042		281.2	4.07292		281.2	3487.92		281.2	3553.25		281.2	3324.17		281.2	3932.92						3345.83
281.4	3.50558		281.4	3.43908		281.4	3.43992		281.4	4.1175		281.4	3706.25		281.4	3740.92		281.4	3428.92		281.4	3953.75						3281.25
281.6	3.73242		281.6	3.60867		281.6	3.66358		281.6	4.02133		281.6	3499.08		281.6	3677.92		281.6	3365.83		281.6	4022.42						3370.08
281.8	3.55775		281.8	3.39317		281.8	3.52692		281.8	4.00667		281.8	3578.08		281.8	3641.25		281.8	3345.83		281.8	3875						3241.83
282	3.69758		282	3.48442		282	3.53692		282	4.13242		282	3526.67		282	3639.25		282	3281.25		282	4023						3368.58
282.2	3.7065		282.2	3.615		282.2	3.51808		282.2	3.87		282.2	3536.08		282.2	3682.92		282.2	3370.08		282.2	4032.42						3461.83
282.4	3.56358		282.4	3.49675		282.4	3.59908		282.4	3.96083		282.4	3457.58		282.4	3714.75		282.4	3241.83		282.4	4025.67						3264.17
282.6	3.5605		282.6	3.50825		282.6	3.39875		282.6	3.88592		282.6	3411.67		282.6	3589.08		282.6	3368.58		282.6	3807.75						3237.83
282.8	3.74533		282.8	3.3825		282.8	3.54925		282.8	4.20592		282.8	3472.92		282.8	3678.17		282.8	3461.83		282.8	4133.25						3411.33
283	3.68808		283	3.61258		283	3.51608		283	4.12275		283	3502.25		283	3747.83		283	3264.17		283	3752.75						3545.42
283.2	3.57883		283.2	3.48325		283.2	3.39658		283.2	4.04183		283.2	3403.83		283.2	3828.25		283.2	3237.83		283.2	3876.75						3448.5
283.4	3.826		283.4	3.49567		283.4	3.49808		283.4	4.02508		283.4	3383		283.4	3808.83		283.4	3411.33		283.4	3962.58						3307.08
283.6	3.73933		283.6	3.55367		283.6	3.29058		283.6	3.96058		283.6	3653.5		283.6	3530.5		283.6	3545.42		283.6	3812.75						3416
283.8	3.61683		283.8	3.48158		283.8	3.43817		283.8	4.20767		283.8	3592.25		283.8	3622.42		283.8	3448.5		283.8	3972.25						3355.58
284	3.73492		284	3.45533		284	3.41933		284	4.095		284	3587.5		284	3698.42		284	3307.08		284	3925.67						3344.42
284.2	3.55283		284.2	3.40892		284.2	3.44292		284.2	3.87617		284.2	3364.67		284.2	3581.33		284.2	3416		284.2	4032.33						3226.83
284.4	3.75133		284.4	3.48642		284.4	3.46325		284.4	3.91283		284.4	3635.17		284.4	3797.92		284.4	3355.58		284.4	3976.58						3321.92
284.6	3.61375		284.6	3.51033		284.6	3.51825		284.6	4.09		284.6	3368.58		284.6	3643.08		284.6	3344.42		284.6	4219.33						3313.75
284.8	3.86375		284.8	3.48658		284.8	3.33967		284.8	3.81325		284.8	3599.67		284.8	3744.58		284.8	3226.83		284.8	4023.58						3369.33
285	3.61		285	3.529		285	3.53383		285	4.00558		285	3602.92		285	3560.83		285	3321.92		285	3952.42						3357.25
285.2	3.733		285.2	3.48417		285.2	3.416		285.2	4.0065		285.2	3485.33		285.2	3568.92		285.2	3313.75		285.2	3909.33						3276.08
285.4	3.74542		285.4	3.55367		285.4	3.539		285.4	4.03367		285.4	3502.83		285.4	3705.67		285.4	3369.33		285.4	3891.33						3229.42
285.6	3.75317		285.6	3.47242		285.6	3.43017		285.6	3.92675		285.6	3497.58		285.6	3690.5		285.6	3357.25		285.6	3821.5						3311.08
285.8	3.405		285.8	3.66258		285.8	3.49058		285.8	3.96792		285.8	3538.5		285.8	3718.58		285.8	3276.08		285.8	3913.25						3458.33
286	3.63367		286	3.53683		286	3.46308		286	3.91067		286	3492.33		286	3638		286	3229.42		286	3968.33						3471.83
286.2	3.63033		286.2	3.43008		286.2	3.52867		286.2	4.04683		286.2	3435.67		286.2	3626.42		286.2	3311.08		286.2	3957						3326.17
286.4	3.67158		286.4	3.58475		286.4	3.42158		286.4	4.02192		286.4	3553.75		286.4	3812.83		286.4	3458.33		286.4	3948.42						3239.67
286.6	3.48475		286.6	3.50942		286.6	3.48567		286.6	3.56208		286.6	3500.75		286.6	3643.25		286.6	3471.83		286.6	3868.58						3407.5
286.8	3.58075		286.8	3.56017		286.8	3.36958		286.8	3.32233		286.8	3397.67		286.8	3722.5		286.8	3326.17		286.8	3816.75						3299.75
287	3.651		287	3.407		287	3.41333		287	3.56108		287	3462.42		287	3808.42		287	3239.67		287	3876.25						3344.58
287.2	3.71658		287.2	3.4885		287.2	3.55225		287.2	3.60283		287.2	3348.25		287.2	3599.33		287.2	3407.5		287.2	4126.83						3241.75
287.4	3.72167		287.4	3.48667		287.4	3.39558		287.4	3.439		287.4	3612.67		287.4	3828.92		287.4	3299.75		287.4	3945.17						3413.33
287.6	3.46633		287.6	3.2405		287.6	3.53442		287.6	3.444		287.6	3294.25		287.6	3548.5		287.6	3344.58		287.6	3826.5						3427.75
287.8	3.53375		287.8	3.37675		287.8	3.40117		287.8	3.60008		287.8	3414.17		287.8	3635.5		287.8	3241.75		287.8	4010.58						3212
288	3.56358		288	3.68033		288	3.5505		288	3.47		288	3473.92		288	3560.08		288	3413.33		288	4124.33						3268.92
288.2	3.5875		288.2	3.49075		288.2	3.40925		288.2	3.67117		288.2	3449		288.2	3821.92		288.2	3427.75		288.2	3892.08						3355
288.4	3.75625		288.4	3.49217		288.4	3.51717		288.4	3.45925		288.4	3507.58		288.4	3810.75		288.4	3212		288.4	3880.17						3188.75
288.6	3.73633		288.6	3.42508		288.6	3.49175		288.6	3.37283		288.6	3329.92		288.6	3787.33		288.6	3268.92		288.6	4036.42						3299.08
288.8	3.67333		288.8	3.44775		288.8	3.44075		288.8	3.48792		288.8	3550.5		288.8	3736.75		288.8	3355		288.8	3823.58						3252.67
289	3.56008		289	3.47308		289	3.5325		289	3.50092		289	3511.33		289	3735.92		289	3188.75		289	3986.25						3324.92
289.2	3.63375		289.2	3.61958		289.2	3.47683		289.2	3.49308		289.2	3464.58		289.2	3649.92		289.2	3299.08		289.2	4129.92						3304.08
289.4	3.6065		289.4	3.52175		289.4	3.59533		289.4	3.6505		289.4	3344.58		289.4	3623.5		289.4	3252.67		289.4	4031.17						3264.25
289.6	3.5655		289.6	3.62183		289.6	3.45092		289.6	3.58117		289.6	3545.58		289.6	3726.58		289.6	3324.92		289.6	3808.25						3294.42
289.8	3.6355		289.8	3.42192		289.8	3.5075		289.8	3.53792		289.8	3671.42		289.8	3606.33		289.8	3304.08		289.8	3810.67						3340.92
290	3.71525		290	3.53275		290	3.59925		290	3.39375		290	3606.42		290	3576.42		290	3264.25		290	3994.17						3268.83
290.2	3.70592		290.2	3.53283		290.2	3.48925		290.2	3.54542		290.2	3589.33		290.2	3626.08		290.2	3294.42		290.2	4089.17						3375.83
290.4	3.65958		290.4	3.52858		290.4	3.32017		290.4	3.48825		290.4	3531.33		290.4	3628.33		290.4	3340.92		290.4	4036.58						3234.17
290.6	3.62258		290.6	3.69258		290.6	3.399		290.6	3.40358		290.6	3423.33		290.6	3644.75		290.6	3268.83		290.6	3900.25						3248.33
290.8	3.529		290.8	3.44533		290.8	3.3365		290.8	3.363		290.8	3391.83		290.8	3741		290.8	3375.83		290.8	3890						3225.83
291	3.51767		291	3.52883		291	3.45583		291	3.51825		291	3560.17		291	3810.92		291	3234.17		291	3832.75						3382.25
291.2	3.58375		291.2	3.32842		291.2	3.555		291.2	3.53083		291.2	3536.67		291.2	3689.25		291.2	3248.33		291.2	3900.92						3469.92
291.4	3.66483		291.4	3.478		291.4	3.49075		291.4	3.48558		291.4	3610.08		291.4	3664.92		291.4	3225.83		291.4	3955.17						3467.58
291.6	3.50808		291.6	3.51225		291.6	3.42133		291.6	3.46517		291.6	3625.17		291.6	3632.92		291.6	3382.25		291.6	4090.33						3386
291.8	3.50225		291.8	3.55983		291.8	3.3905		291.8	3.51533		291.8	3633.92		291.8	3673.42		291.8	3469.92		291.8	3978.5						3395
292	3.82383		292	3.34067		292	3.56317		292	3.49192		292	3482.67		292	3740.83		292	3467.58		292	3986.83						3296.33
292.2	3.78508		292.2	3.51958		292.2	3.34167		292.2	3.56133		292.2	3580.67		292.2	3682.08		292.2	3386		292.2	4121.33						3312.83
292.4	3.71475		292.4	3.4075		292.4	3.49383		292.4	3.41867		292.4	3298.42		292.4	3627.83		292.4	3395		292.4	3903.67						3176.17
292.6	3.53958		292.6	3.484		292.6	3.5045		292.6	3.34342		292.6	3363.5		292.6	3599.42		292.6	3296.33		292.6	3877.58						3362
292.8	3.73325		292.8	3.46083		292.8	3.55525		292.8	3.4455		292.8	3668.67		292.8	3625.25		292.8	3312.83		292.8	4068						3342.92
293	3.5505		293	3.7665		293	3.40258		293	3.53992		293	3527.92		293	3783.92		293	3176.17		293	4033.42						3299.75
293.2	3.45025		293.2	3.47292		293.2	3.5235		293.2	3.39508		293.2	3457.75		293.2	3684.17		293.2	3362		293.2	4099.75						3447.17
293.4	3.52142		293.4	3.45017		293.4	3.4355		293.4	3.48267		293.4	3441.25		293.4	3726.25		293.4	3342.92		293.4	3896.42						3208.67
293.6	3.57408		293.6	3.47458		293.6	3.35308		293.6	3.53067		293.6	3604.83		293.6	3495.33		293.6	3299.75		293.6	3971.08						3257.25
293.8	3.74675		293.8	3.55542		293.8	3.39058		293.8	3.61817		293.8	3625.08		293.8	3605.08		293.8	3447.17		293.8	3953.83						3303.75
294	3.587		294	3.51975		294	3.58892		294	3.35317		294	3581.83		294	3593.58		294	3208.67		294	4124.33						3379
294.2	3.47858		294.2	3.43467		294.2	3.55517		294.2	3.39892		294.2	3580.25		294.2	3635.33		294.2	3257.25		294.2	3948.92						3461.42
294.4	3.6865		294.4	3.44242		294.4	3.50883		294.4	3.45433		294.4	3460.58		294.4	3596		294.4	3303.75		294.4	4025.17						3462.42
294.6	3.5605		294.6	3.40158		294.6	3.49042		294.6	3.581		294.6	3513		294.6	3666.42		294.6	3379		294.6	3785.08						3084.67
294.8	3.8005		294.8	3.47017		294.8	3.49292		294.8	3.52192		294.8	3470.25		294.8	3623.75		294.8	3461.42		294.8	3979.83						3536.58
295	3.64417		295	3.55933		295	3.40508		295	3.56608		295	3481.33		295	3709.58		295	3462.42		295	4154.42						3404.92
295.2	3.55492		295.2	3.46042		295.2	3.55358		295.2	3.48183		295.2	3334.33		295.2	3667.67		295.2	3084.67		295.2	3961.67						3202.92
295.4	3.57017		295.4	3.4475		295.4	3.50758		295.4	3.48183		295.4	3506.67		295.4	3779.42		295.4	3536.58		295.4	3934.58						3269.17
295.6	3.6815		295.6	3.56792		295.6	3.4365		295.6	3.5665		295.6	3587.92		295.6	3680.83		295.6	3404.92		295.6	3874.42						3425.92
295.8	3.70017		295.8	3.50775		295.8	3.43725		295.8	3.55475		295.8	3554.67		295.8	3757.08		295.8	3202.92		295.8	3909.92						3382.67
296	3.60942		296	3.7255		296	3.71875		296	3.52408		296	3615.5		296	3631.67		296	3269.17		296	4069.67						3338
296.2	3.63708		296.2	3.48825		296.2	3.5255		296.2	3.31508		296.2	3473.75		296.2	3657.58		296.2	3425.92		296.2	3845.75						3330.67
296.4	3.5755		296.4	3.49883		296.4	3.62292		296.4	3.269		296.4	3458.5		296.4	3669.08		296.4	3382.67		296.4	3943.67						3192.92
296.6	3.5995		296.6	3.45958		296.6	3.3745		296.6	3.50775		296.6	3642.33		296.6	3697.83		296.6	3338		296.6	3906.83						3381.33
296.8	3.67975		296.8	3.54408		296.8	3.91633		296.8	3.42025		296.8	3705.42		296.8	3649.92		296.8	3330.67		296.8	3852.67						3346.67
297	3.70408		297	3.58208		297	3.50433		297	3.54725		297	3577.5		297	3620.5		297	3192.92		297	4072.58						3462.25
297.2	3.58775		297.2	3.6095		297.2	3.46592		297.2	3.441		297.2	3418.42		297.2	3592.58		297.2	3381.33		297.2	3797.17						3327.08
297.4	3.58283		297.4	3.56458		297.4	3.55233		297.4	3.46217		297.4	3487.83		297.4	3699.83		297.4	3346.67		297.4	3868.92						3241.17
297.6	3.66108		297.6	3.47275		297.6	3.49625		297.6	3.43117		297.6	3447.33		297.6	3591.67		297.6	3462.25		297.6	4030.67						3323.58
297.8	3.37975		297.8	3.57817		297.8	3.575		297.8	3.59317		297.8	3566.75		297.8	3650.67		297.8	3327.08		297.8	3921.25						3467.75
298	3.66183		298	3.62892		298	3.4335		298	3.4285		298	3526.42		298	3702.33		298	3241.17		298	3959.08						3306.42
298.2	3.62758		298.2	3.613		298.2	3.46225		298.2	3.39		298.2	3723.92		298.2	3588		298.2	3323.58		298.2	4003.67						3390.42
298.4	3.7865		298.4	3.6305		298.4	3.46458		298.4	3.53592		298.4	3520		298.4	3563.33		298.4	3467.75		298.4	3931						3249.5
298.6	3.6835		298.6	3.46142		298.6	3.41067		298.6	3.51308		298.6	3523.33		298.6	3593.5		298.6	3306.42		298.6	3992.5						3430.75
298.8	3.69333		298.8	3.5025		298.8	3.45525		298.8	3.49083		298.8	3502.83		298.8	3678.25		298.8	3390.42		298.8	3912.58						3387.08
299	3.5735		299	3.44892		299	3.50583		299	3.62883		299	3474.08		299	3622.33		299	3249.5		299	3861.5						3341.5
299.2	3.63683		299.2	3.5865		299.2	3.5135		299.2	3.52767		299.2	3470.67		299.2	3539.83		299.2	3430.75		299.2	4104.58						3342.08
299.4	3.71258		299.4	3.53933		299.4	3.55967		299.4	3.55083		299.4	3537.75		299.4	3745.83		299.4	3387.08		299.4	4018.67						3261.67
299.6	3.44883		299.6	3.533		299.6	3.37942		299.6	3.62058		299.6	3630.25		299.6	3616.75		299.6	3341.5		299.6	3916.33						3250.42
299.8	3.68867		299.8	3.49758		299.8	3.599		299.8	3.5525		299.8	3602.92		299.8	3806.67		299.8	3342.08		299.8	4047.17						3229.25
300	3.61375		300	3.695		300	3.36867		300	3.57625		300	3533.75		300	3559.75		300	3261.67		300	3989.42						3249.67
300.2	3.70617		300.2	3.59442		300.2	3.52925		300.2	3.61792		300.2	3576.25		300.2	3497.25		300.2	3250.42		300.2	3955.17						3362
300.4	3.57733		300.4	3.56275		300.4	3.41267		300.4	3.67017		300.4	3577.92		300.4	3698		300.4	3229.25		300.4	4093.25						3331.33
300.6	3.70492		300.6	3.591		300.6	3.48075		300.6	3.48358		300.6	3582.42		300.6	3575.08		300.6	3249.67		300.6	3937						3339.75
300.8	3.67033		300.8	3.551		300.8	3.44175		300.8	3.49825		300.8	3413.33		300.8	3656.25		300.8	3362		300.8	3911.5						3175.67
301	3.676		301	3.50242		301	3.47367		301	3.5525		301	3458.83		301	3843.42		301	3331.33		301	3963.92						3327.67
301.2	3.56558		301.2	3.55183		301.2	3.44583		301.2	3.5955		301.2	3472.33		301.2	3580.58		301.2	3339.75		301.2	4073.58						3376.42
301.4	3.664		301.4	3.50475		301.4	3.52442		301.4	3.44167		301.4	3434.42		301.4	3570.42		301.4	3175.67		301.4	3877.5						3541.83
301.6	3.60725		301.6	3.56925		301.6	3.43508		301.6	3.45692		301.6	3491.08		301.6	3612.83		301.6	3327.67		301.6	3790.42						3336.67
301.8	3.67875		301.8	3.60292		301.8	3.53767		301.8	3.47633		301.8	3377.08		301.8	3586.67		301.8	3376.42		301.8	4064.58						3303.83
302	3.66892		302	3.52642		302	3.60717		302	3.49967		302	3550.33		302	3662.17		302	3541.83		302	4106						3266.25
302.2	3.76592		302.2	3.55158		302.2	3.40625		302.2	3.51292		302.2	3497.08		302.2	3815.33		302.2	3336.67		302.2	4071.92						3382.42
302.4	3.74708		302.4	3.73967		302.4	3.50675		302.4	3.46325		302.4	3486.67		302.4	3698		302.4	3303.83		302.4	3834.08						3375.08
302.6	3.71225		302.6	3.59617		302.6	3.37333		302.6	3.45542		302.6	3599.25		302.6	3618.17		302.6	3266.25		302.6	4027.92						3359.67
302.8	3.645		302.8	3.44867		302.8	3.471		302.8	3.54133		302.8	3452.67		302.8	3684.67		302.8	3382.42		302.8	3989						3281
303	3.79275		303	3.567		303	3.57508		303	3.46583		303	3461.75		303	3759.83		303	3375.08		303	4001.75						3336.17
303.2	3.64467		303.2	3.273		303.2	3.6785		303.2	3.411		303.2	3320		303.2	3376.92		303.2	3359.67		303.2	3975.17						3294.17
303.4	3.72667		303.4	3.59825		303.4	3.42042		303.4	3.54933		303.4	3523		303.4	3617.92		303.4	3281		303.4	4027.92						3330
303.6	3.65742		303.6	3.423		303.6	3.48783		303.6	3.43325		303.6	3591.25		303.6	3445.08		303.6	3336.17		303.6	3942.67						3390.83
303.8	3.58117		303.8	3.40075		303.8	3.34667		303.8	3.5285		303.8	3482.08		303.8	3427.5		303.8	3294.17		303.8	4051.25						3241.5
304	3.72033		304	3.56358		304	3.34408		304	3.49558		304	3638.83		304	3563.75		304	3330		304	3998.25						3358.58
304.2	3.72992		304.2	3.5365		304.2	3.50617		304.2	3.46192		304.2	3470.25		304.2	3346.5		304.2	3390.83		304.2	3948.25						3395.58
304.4	3.67925		304.4	3.52917		304.4	3.41342		304.4	3.52658		304.4	3572.17		304.4	3337.58		304.4	3241.5		304.4	4028.42						3313
304.6	3.58183		304.6	3.41175		304.6	3.55033		304.6	3.33617		304.6	3493.75		304.6	3486.08		304.6	3358.58		304.6	3889.75						3379.5
304.8	3.70592		304.8	3.53658		304.8	3.498		304.8	3.59517		304.8	3498.25		304.8	3444.33		304.8	3395.58		304.8	3962.58						3343.25
305	3.76792		305	3.6585		305	3.58008		305	3.35083		305	3655.25		305	3572.5		305	3313		305	3959.17						3203.92
305.2	3.6495		305.2	3.46942		305.2	3.475		305.2	3.53408		305.2	3486.33		305.2	3403		305.2	3379.5		305.2	3935.17						3289.08
305.4	3.66992		305.4	3.49783		305.4	3.50433		305.4	3.61917		305.4	3482		305.4	3460.5		305.4	3343.25		305.4	4015.92						3375.92
305.6	3.6685		305.6	3.51758		305.6	3.49175		305.6	3.45958		305.6	3578.25		305.6	3541		305.6	3203.92		305.6	3956.58						3329.08
305.8	3.47975		305.8	3.48692		305.8	3.41508		305.8	3.42642		305.8	3552.17		305.8	3466.58		305.8	3289.08		305.8	3949.5						3261.92
306	3.5595		306	3.53717		306	3.44933		306	3.535		306	3369.33		306	3463.75		306	3375.92		306	3930.33						3281.75
306.2	3.71917		306.2	3.31458		306.2	3.4555		306.2	3.539		306.2	3552.58		306.2	3364.42		306.2	3329.08		306.2	3969.33						3425.42
306.4	3.73183		306.4	3.55833		306.4	3.5095		306.4	3.51258		306.4	3387.42		306.4	3400.67		306.4	3261.92		306.4	3935.75						3346.08
306.6	3.561		306.6	3.51658		306.6	3.5595		306.6	3.4385		306.6	3443.92		306.6	3544.92		306.6	3281.75		306.6	3979.75						3213.17
306.8	3.57958		306.8	3.48683		306.8	3.40125		306.8	3.53983		306.8	3526.42		306.8	3267.42		306.8	3425.42		306.8	3802.83						3321
307	3.67058		307	3.49083		307	3.52825		307	3.40375		307	3443.42		307	3587.92		307	3346.08		307	3943.17						3267.08
307.2	3.67533		307.2	3.60983		307.2	3.47767		307.2	3.51617		307.2	3580.67		307.2	3431.33		307.2	3213.17		307.2	4091.58						3313.17
307.4	3.592		307.4	3.49833		307.4	3.51458		307.4	3.49458		307.4	3485.58		307.4	3530.83		307.4	3321		307.4	4038.42						3273.25
307.6	3.73083		307.6	3.44425		307.6	3.48233		307.6	3.46075		307.6	3439		307.6	3534.75		307.6	3267.08		307.6	3930.33						3394.67
307.8	3.66625		307.8	3.54767		307.8	3.54483		307.8	3.36683		307.8	3457.42		307.8	3564.33		307.8	3313.17		307.8	3790.83						3420.92
308	3.61758		308	3.56433		308	3.50825		308	3.45717		308	3464.42		308	3547		308	3273.25		308	3848.5						3296.92
308.2	3.66042		308.2	3.44575		308.2	3.46492		308.2	3.50733		308.2	3578.92		308.2	3482.25		308.2	3394.67		308.2	4011.33						3432.67
308.4	3.62508		308.4	3.58075		308.4	3.40717		308.4	3.4905		308.4	3571.67		308.4	3603.83		308.4	3420.92		308.4	4011.92						3346.33
308.6	3.56267		308.6	3.45258		308.6	3.51875		308.6	3.504		308.6	3600.83		308.6	3392.33		308.6	3296.92		308.6	3958.92						3268.58
308.8	3.66083		308.8	3.6145		308.8	3.48533		308.8	3.47158		308.8	3495.83		308.8	3513.67		308.8	3432.67		308.8	3855.25						3367.25
309	3.68342		309	3.43958		309	3.39475		309	3.51333		309	3545.75		309	3442.42		309	3346.33		309	3862.17						3256.25
309.2	3.59817		309.2	3.48692		309.2	3.64167		309.2	3.56317		309.2	3521.58		309.2	3446.5		309.2	3268.58		309.2	4034.5						3289.08
309.4	3.48775		309.4	3.57408		309.4	3.67092		309.4	3.57558		309.4	3383.08		309.4	3588.58		309.4	3367.25		309.4	3878.17						3371.67
309.6	3.7385		309.6	3.52917		309.6	3.52125		309.6	3.55892		309.6	3480.83		309.6	3390.92		309.6	3256.25		309.6	4068						3275.25
309.8	3.68167		309.8	3.6425		309.8	3.39575		309.8	3.65258		309.8	3501.5		309.8	3418.08		309.8	3289.08		309.8	3876.08						3272.75
310	3.643		310	3.56292		310	3.49967		310	3.35942		310	3612.58		310	3489.17		310	3371.67		310	3900						3249.25
310.2	3.62258		310.2	3.40108		310.2	3.4925		310.2	3.44692		310.2	3480.58		310.2	3605.58		310.2	3275.25		310.2	4000.33						3317.75
310.4	3.54692		310.4	3.58092		310.4	3.49308		310.4	3.49292		310.4	3607.08		310.4	3467.5		310.4	3272.75		310.4	3888.92						3219.25
310.6	3.59183		310.6	3.63392		310.6	3.56733		310.6	3.57892		310.6	3531.25		310.6	3427.92		310.6	3249.25		310.6	3971.67						3464
310.8	3.63883		310.8	3.46075		310.8	3.45367		310.8	3.5105		310.8	3586.08		310.8	3525.5		310.8	3317.75		310.8	3907.33						3369.67
311	3.60183		311	3.45925		311	3.45683		311	3.3985		311	3548.42		311	3514.58		311	3219.25		311	3987.17						3333.58
311.2	3.42458		311.2	3.48533		311.2	3.36358		311.2	3.53817		311.2	3655.5		311.2	3403.83		311.2	3464		311.2	3783.58						3246.08
311.4	3.62358		311.4	3.58825		311.4	3.53083		311.4	3.39408		311.4	3410.33		311.4	3460.08		311.4	3369.67		311.4	4010.33						3404.67
311.6	3.79875		311.6	3.39875		311.6	3.42258		311.6	3.58567		311.6	3538.58		311.6	3595.33		311.6	3333.58		311.6	3928.83						3325.17
311.8	3.5075		311.8	3.43808		311.8	3.44225		311.8	3.53392		311.8	3470.58		311.8	3373.08		311.8	3246.08		311.8	3742.33						3304.17
312	3.57683		312	3.54692		312	3.63567		312	3.53242		312	3481		312	3440		312	3404.67		312	3828.33						3340.08
312.2	3.66533		312.2	3.48067		312.2	3.50167		312.2	3.53683		312.2	3371.83		312.2	3348.83		312.2	3325.17		312.2	3902.33						3268.67
312.4	3.57758		312.4	3.534		312.4	3.54883		312.4	3.4175		312.4	3554.83		312.4	3430.58		312.4	3304.17		312.4	3899.42						3282.92
312.6	3.71983		312.6	3.48925		312.6	3.34525		312.6	3.48358		312.6	3528.17		312.6	3440.92		312.6	3340.08		312.6	4029.75						3332.42
312.8	3.71175		312.8	3.47467		312.8	3.48067		312.8	3.4895		312.8	3492.75		312.8	3358.58		312.8	3268.67		312.8	4106.67						3280.58
313	3.73433		313	3.56358		313	3.55083		313	3.52467		313	3633.75		313	3251.67		313	3282.92		313	3842.33						3276.75
313.2	3.61358		313.2	3.59267		313.2	3.56		313.2	3.45417		313.2	3361.58		313.2	3449.67		313.2	3332.42		313.2	3887.75						3224.75
313.4	3.52008		313.4	3.4805		313.4	3.54425		313.4	3.42658		313.4	3521.5		313.4	3411.17		313.4	3280.58		313.4	3882.83						3370.08
313.6	3.66233		313.6	3.45283		313.6	3.46908		313.6	3.41867		313.6	3695.58		313.6	3430.17		313.6	3276.75		313.6	3958.42						3383
313.8	3.67467		313.8	3.50108		313.8	3.55892		313.8	3.41683		313.8	3435		313.8	3514.5		313.8	3224.75		313.8	3890.5						3267.33
314	3.7205		314	3.483		314	3.50267		314	3.52983		314	3401		314	3460.83		314	3370.08		314	3878.33						3346.08
314.2	3.59817		314.2	3.53592		314.2	3.51025		314.2	3.46258		314.2	3605.92		314.2	3478.58		314.2	3383		314.2	3850.42						3226.33
314.4	3.60708		314.4	3.53833		314.4	3.35892		314.4	3.54092		314.4	3429.33		314.4	3528.75		314.4	3267.33		314.4	3878.67						3367.83
314.6	3.60383		314.6	3.47983		314.6	3.49533		314.6	3.55258		314.6	3503.08		314.6	3472.08		314.6	3346.08		314.6	3971.5						3424.5
314.8	3.69408		314.8	3.65083		314.8	3.61617		314.8	3.384		314.8	3481.67		314.8	3369.5		314.8	3226.33		314.8	4077.5						3357.67
315	3.57983		315	3.59908		315	3.5955		315	3.53342		315	3365.08		315	3373.5		315	3367.83		315	4063.08						3346.92
315.2	3.67792		315.2	3.601		315.2	3.56625		315.2	3.51308		315.2	3554.92		315.2	3390.83		315.2	3424.5		315.2	3954.17						3346.83
315.4	3.58183		315.4	3.43333		315.4	3.517		315.4	3.55525		315.4	3659.33		315.4	3332.25		315.4	3357.67		315.4	3852.17						3403.75
315.6	3.75558		315.6	3.54158		315.6	3.581		315.6	3.38267		315.6	3391.33		315.6	3442.75		315.6	3346.92		315.6	3876.83						3305.67
315.8	3.80425		315.8	3.482		315.8	3.42142		315.8	3.4875		315.8	3633.17		315.8	3348.83		315.8	3346.83		315.8	4011.25						3279.33
316	3.71125		316	3.46067		316	3.51908		316	3.51533		316	3419.83		316	3587.58		316	3403.75		316	3989.83						3288.42
316.2	3.58667		316.2	3.51275		316.2	3.62283		316.2	3.428		316.2	3536.5		316.2	3505.17		316.2	3305.67		316.2	3917.25						3458.67
316.4	3.734		316.4	3.63317		316.4	3.55433		316.4	3.736		316.4	3631.83		316.4	3448.25		316.4	3279.33		316.4	3906.25						3189.33
316.6	3.73167		316.6	3.47658		316.6	3.51158		316.6	3.52742		316.6	3398.42		316.6	3463.92		316.6	3288.42		316.6	3872.17						3308.5
316.8	3.69858		316.8	3.5735		316.8	3.51717		316.8	3.53508		316.8	3610.67		316.8	3468.25		316.8	3458.67		316.8	3919.42						3398.25
317	3.53842		317	3.42892		317	3.41658		317	3.42325		317	3512.83		317	3540.08		317	3189.33		317	3939.17						3389.92
317.2	3.6195		317.2	3.65133		317.2	3.39242		317.2	3.60083		317.2	3537.17		317.2	3365.5		317.2	3308.5		317.2	4168.83						3239.92
317.4	3.59875		317.4	3.44342		317.4	3.30033		317.4	3.54242		317.4	3592		317.4	3504.25		317.4	3398.25		317.4	3902.42						3169.17
317.6	3.66342		317.6	3.57975		317.6	3.46308		317.6	3.58175		317.6	3462.25		317.6	3458.17		317.6	3389.92		317.6	3888.83						3229.92
317.8	3.70358		317.8	3.49492		317.8	3.48633		317.8	3.5895		317.8	3479.75		317.8	3491.08		317.8	3239.92		317.8	3850.25						3191.75
318	3.5315		318	3.5255		318	3.55108		318	3.58775		318	3551.67		318	3394.67		318	3169.17		318	3898.33						3338.08
318.2	3.61642		318.2	3.67525		318.2	3.3555		318.2	3.61475		318.2	3520.83		318.2	3381		318.2	3229.92		318.2	3980.33						3246.92
318.4	3.6225		318.4	3.50433		318.4	3.60817		318.4	3.62508		318.4	3483.08		318.4	3366.42		318.4	3191.75		318.4	3875.42						3305.25
318.6	3.58033		318.6	3.6285		318.6	3.45525		318.6	3.36292		318.6	3591.08		318.6	3416.5		318.6	3338.08		318.6	3918.67						3398.75
318.8	3.79533		318.8	3.473		318.8	3.5275		318.8	3.634		318.8	3605.83		318.8	3393.25		318.8	3246.92		318.8	4008.92						3420.08
319	3.69358		319	3.50192		319	3.44		319	3.55333		319	3538.25		319	3409.5		319	3305.25		319	3960.58						3224.67
319.2	3.60175		319.2	3.43425		319.2	3.5435		319.2	3.50517		319.2	3501.33		319.2	3398		319.2	3398.75		319.2	4022.08						3300.75
319.4	3.6645		319.4	3.41042		319.4	3.49083		319.4	3.5845		319.4	3392.17		319.4	3453.92		319.4	3420.08		319.4	3976.25						3337.08
319.6	3.53592		319.6	3.50692		319.6	3.51608		319.6	3.33933		319.6	3475.17		319.6	3394.33		319.6	3224.67		319.6	3969.25						3320.67
319.8	3.60367		319.8	3.51333		319.8	3.41308		319.8	3.551		319.8	3515.83		319.8	3379.25		319.8	3300.75		319.8	3831.5						3321
320	3.71533		320	3.42542		320	3.53175		320	3.37383		320	3477.67		320	3448.25		320	3337.08		320	4000.75						3205.25
320.2	3.64117		320.2	3.41383		320.2	3.44108		320.2	3.63417		320.2	3371.42		320.2	3243.08		320.2	3320.67		320.2	4072.5						3317.75
320.4	3.67333		320.4	3.52908		320.4	3.55192		320.4	3.35925		320.4	3364.67		320.4	3352.75		320.4	3321		320.4	3931						3489.33
320.6	3.78042		320.6	3.42683		320.6	3.46775		320.6	3.40317		320.6	3487		320.6	3570.92		320.6	3205.25		320.6	3816.75						3329.67
320.8	3.65375		320.8	3.31317		320.8	3.43508		320.8	3.48342		320.8	3347		320.8	3304.25		320.8	3317.75		320.8	3919.42						3243.25
321	3.6075		321	3.56108		321	3.49567		321	3.38758		321	3486.75		321	3563.5		321	3489.33		321	3893.25						3406.58
321.2	3.5715		321.2	3.59775		321.2	3.44208		321.2	3.4525		321.2	3361.67		321.2	3367.83		321.2	3329.67		321.2	3920.42						3305
321.4	3.50483		321.4	3.36658		321.4	3.43008		321.4	3.4015		321.4	3370.33		321.4	3448.25		321.4	3243.25		321.4	3902.83						3313.33
321.6	3.69217		321.6	3.64258		321.6	3.47908		321.6	3.48975		321.6	3457.25		321.6	3531.17		321.6	3406.58		321.6	4019.83						3259
321.8	3.71225		321.8	3.55133		321.8	3.45383		321.8	3.55383		321.8	3544.67		321.8	3321.75		321.8	3305		321.8	3989.83						3484
322	3.70583		322	3.64775		322	3.62675		322	3.49758		322	3609.08		322	3496.75		322	3313.33		322	3974.25						3209.83
322.2	3.54108		322.2	3.62092		322.2	3.52983		322.2	3.49083		322.2	3516.25		322.2	3440.58		322.2	3259		322.2	3889.42						3270.58
322.4	3.68242		322.4	3.5235		322.4	3.62083		322.4	3.444		322.4	3464.67		322.4	3432		322.4	3484		322.4	3925.58						3273.25
322.6	3.57108		322.6	3.30875		322.6	3.50425		322.6	3.50333		322.6	3470.83		322.6	3429.42		322.6	3209.83		322.6	3921.08						3267.92
322.8	3.5975		322.8	3.62975		322.8	3.41208		322.8	3.43792		322.8	3287.58		322.8	3385.75		322.8	3270.58		322.8	3936.33						3280.5
323	3.643		323	3.39925		323	3.49317		323	3.501		323	3395.42		323	3425.33		323	3273.25		323	4122						3396.75
323.2	3.65633		323.2	3.624		323.2	3.48133		323.2	3.489		323.2	3569.92		323.2	3421.92		323.2	3267.92		323.2	3896.17						3346.42
323.4	3.55642		323.4	3.50142		323.4	3.5245		323.4	3.41633		323.4	3514.58		323.4	3513.58		323.4	3280.5		323.4	3785.67						3273.67
323.6	3.66467		323.6	3.51808		323.6	3.50275		323.6	3.43192		323.6	3430.08		323.6	3364.42		323.6	3396.75		323.6	3808.58						3343.08
323.8	3.7075		323.8	3.50067		323.8	3.36617		323.8	3.5275		323.8	3396.17		323.8	3504.75		323.8	3346.42		323.8	3807.17						3451.92
324	3.70258		324	3.3895		324	3.309		324	3.55833		324	3368.58		324	3390.75		324	3273.67		324	3860.75						3318.5
324.2	3.68667		324.2	3.66108		324.2	3.49833		324.2	3.51742		324.2	3624.33		324.2	3338.33		324.2	3343.08		324.2	3935.42						3386.33
324.4	3.50833		324.4	3.49367		324.4	3.39008		324.4	3.55517		324.4	3416.08		324.4	3357.92		324.4	3451.92		324.4	4032.25						3279.42
324.6	3.57733		324.6	3.53508		324.6	3.46533		324.6	3.38033		324.6	3500.25		324.6	3606.33		324.6	3318.5		324.6	3806.75						3251.67
324.8	3.43083		324.8	3.60283		324.8	3.42375		324.8	3.49		324.8	3342.5		324.8	3372.33		324.8	3386.33		324.8	3886.92						3300.5
325	3.72333		325	3.47492		325	3.42292		325	3.46883		325	3457.5		325	3331		325	3279.42		325	4006.58						3235.25
325.2	3.66717		325.2	3.498		325.2	3.43508		325.2	3.441		325.2	3533.92		325.2	3467.33		325.2	3251.67		325.2	3956.33						3181.17
325.4	3.718		325.4	3.54683		325.4	3.4465		325.4	3.41983		325.4	3623.42		325.4	3515.25		325.4	3300.5		325.4	3882.67						3236.92
325.6	3.63092		325.6	3.39858		325.6	3.40642		325.6	3.37983		325.6	3512		325.6	3455.17		325.6	3235.25		325.6	3866.92						3407.92
325.8	3.65042		325.8	3.65792		325.8	3.58942		325.8	3.58683		325.8	3488.92		325.8	3480.92		325.8	3181.17		325.8	3606.92						3415.17
326	3.537		326	3.60117		326	3.5475		326	3.4285		326	3505		326	3462.25		326	3236.92		326	3770.83						3419.75
326.2	3.59442		326.2	3.42308		326.2	3.53008		326.2	3.56233		326.2	3502.42		326.2	3477.33		326.2	3407.92		326.2	3689.42						3316.5
326.4	3.57958		326.4	3.5865		326.4	3.466		326.4	3.57225		326.4	3439.5		326.4	3476.92		326.4	3415.17		326.4	3851.92						3428.42
326.6	3.57267		326.6	3.52392		326.6	3.39675		326.6	3.39225		326.6	3381.83		326.6	3375.33		326.6	3419.75		326.6	4062.5						3328.5
326.8	3.60283		326.8	3.4875		326.8	3.41842		326.8	3.50817		326.8	3389.33		326.8	3299.67		326.8	3316.5		326.8	4050.33						3188.33
327	3.68333		327	3.622		327	3.30725		327	3.502		327	3391.33		327	3503.75		327	3428.42		327	4028.5						3388.67
327.2	3.58583		327.2	3.50558		327.2	3.35067		327.2	3.51275		327.2	3422.83		327.2	3439.42		327.2	3328.5		327.2	3860.33						3295.75
327.4	3.70333		327.4	3.45892		327.4	3.48042		327.4	3.60342		327.4	3654.08		327.4	3534.5		327.4	3188.33		327.4	3902.5						3394.25
327.6	3.53		327.6	3.42217		327.6	3.64675		327.6	3.69242		327.6	3551.67		327.6	3467.17		327.6	3388.67		327.6	3858.25						3418.92
327.8	3.65675		327.8	3.54633		327.8	3.43725		327.8	3.4185		327.8	3517.33		327.8	3365.67		327.8	3295.75		327.8	3858						3285.92
328	3.68117		328	3.46717		328	3.3925		328	3.48875		328	3431.17		328	3449.5		328	3394.25		328	3936.33						3490
328.2	3.71658		328.2	3.44725		328.2	3.612		328.2	3.38658		328.2	3407.08		328.2	3371.42		328.2	3418.92		328.2	3785.25						3292.25
328.4	3.69525		328.4	3.57467		328.4	3.271		328.4	3.48458		328.4	3443.08		328.4	3395.17		328.4	3285.92		328.4	3873.83						3224.17
328.6	3.73642		328.6	3.3605		328.6	3.50917		328.6	3.37983		328.6	3513.58		328.6	3282.92		328.6	3490		328.6	3937.25						3258.33
328.8	3.72008		328.8	3.57633		328.8	3.4855		328.8	3.531		328.8	3552.92		328.8	3531.58		328.8	3292.25		328.8	3815.25						3443.25
329	3.64367		329	3.491		329	3.46008		329	3.361		329	3416.67		329	3373.25		329	3224.17		329	3913.83						3281.25
329.2	3.69225		329.2	3.55483		329.2	3.57117		329.2	3.43875		329.2	3436.08		329.2	3356.83		329.2	3258.33		329.2	3848.42						3324.58
329.4	3.59742		329.4	3.53625		329.4	3.50042		329.4	3.37033		329.4	3417.58		329.4	3355.17		329.4	3443.25		329.4	3936.17						3366.08
329.6	3.66467		329.6	3.60125		329.6	3.60817		329.6	3.42158		329.6	3331.58		329.6	3572.75		329.6	3281.25		329.6	3899.58						3132.83
329.8	3.50492		329.8	3.35458		329.8	3.47933		329.8	3.42825		329.8	3392.92		329.8	3422.67		329.8	3324.58		329.8	4020.33						3405.92
330	3.60808		330	3.40667		330	3.42117		330	3.50033		330	3477.75		330	3430.33		330	3366.08		330	4030.25						3271.25
330.2	3.50442		330.2	3.4065		330.2	3.27267		330.2	3.30425		330.2	3392.08		330.2	3366.17		330.2	3132.83		330.2	3905.83						3319.5
330.4	3.53575		330.4	3.54592		330.4	3.45467		330.4	3.47792		330.4	3324.42		330.4	3512.17		330.4	3405.92		330.4	3947.42						3430.42
330.6	3.59608		330.6	3.56142		330.6	3.43067		330.6	3.42033		330.6	3496		330.6	3489.92		330.6	3271.25		330.6	4030.83						3375.08
330.8	3.58742		330.8	3.42167		330.8	3.41083		330.8	3.56117		330.8	3539.5		330.8	3420.42		330.8	3319.5		330.8	3965.25						3377.67
331	3.64692		331	3.54783		331	3.40392		331	3.52575		331	3452.08		331	3503		331	3430.42		331	3789.42						3367.33
331.2	3.669		331.2	3.49258		331.2	3.44933		331.2	3.453		331.2	3445.58		331.2	3345.08		331.2	3375.08		331.2	3978.5						3343.5
331.4	3.64833		331.4	3.69483		331.4	3.28125		331.4	3.40733		331.4	3494.92		331.4	3594.17		331.4	3377.67		331.4	3964.75						3325.25
331.6	3.65425		331.6	3.44042		331.6	3.43142		331.6	3.47225		331.6	3320		331.6	3399		331.6	3367.33		331.6	3899.33						3355.08
331.8	3.53042		331.8	3.34933		331.8	3.47767		331.8	3.31325		331.8	3362.25		331.8	3345.58		331.8	3343.5		331.8	3903.42						3373.92
332	3.44233		332	3.47633		332	3.51308		332	3.4475		332	3340.17		332	3440.33		332	3325.25		332	4035.5						3265.08
332.2	3.58875		332.2	3.62408		332.2	3.62708		332.2	3.44842		332.2	3460.67		332.2	3346.75		332.2	3355.08		332.2	3713.17						3195
332.4	3.60792		332.4	3.47908		332.4	3.61783		332.4	3.54883		332.4	3497.33		332.4	3581.42		332.4	3373.92		332.4	3808.42						3340
332.6	3.55233		332.6	3.541		332.6	3.40992		332.6	3.47875		332.6	3406.92		332.6	3340.58		332.6	3265.08		332.6	3819.58						3423.5
332.8	3.7355		332.8	3.50958		332.8	3.55258		332.8	3.52675		332.8	3496.5		332.8	3377.33		332.8	3195		332.8	3790.42						3406.08
333	3.77567		333	3.37558		333	3.37108		333	3.48925		333	3503.67		333	3439		333	3340		333	3815.42						3472.92
333.2	3.60283		333.2	3.40042		333.2	3.48758		333.2	3.52825		333.2	3261.75		333.2	3443.33		333.2	3423.5		333.2	3856.33						3413.67
333.4	3.65333		333.4	3.39892		333.4	3.49792		333.4	3.43775		333.4	3578.5		333.4	3537.92		333.4	3406.08		333.4	3878.58						3380.08
333.6	3.57983		333.6	3.39933		333.6	3.54233		333.6	3.42592		333.6	3483.67		333.6	3427.5		333.6	3472.92		333.6	3856.58						3167.5
333.8	3.5365		333.8	3.37275		333.8	3.40867		333.8	3.29175		333.8	3469.33		333.8	3297		333.8	3413.67		333.8	3844.17						3303.92
334	3.6355		334	3.32192		334	3.30583		334	3.51333		334	3339.58		334	3531.25		334	3380.08		334	3842.75						3436.25
334.2	3.59333		334.2	3.50033		334.2	3.61033		334.2	3.37692		334.2	3550.33		334.2	3422.42		334.2	3167.5		334.2	3961.58						3321
334.4	3.54217		334.4	3.52017		334.4	3.45192		334.4	3.42383		334.4	3496.67		334.4	3372.92		334.4	3303.92		334.4	3867.17						3326.75
334.6	3.59617		334.6	3.50083		334.6	3.46792		334.6	3.4545		334.6	3518.25		334.6	3346.08		334.6	3436.25		334.6	3893						3486.5
334.8	3.67225		334.8	3.30983		334.8	3.459		334.8	3.4755		334.8	3468.92		334.8	3515.67		334.8	3321		334.8	3899.42						3377.83
335	3.78692		335	3.41042		335	3.42575		335	3.58267		335	3603.33		335	3406.08		335	3326.75		335	3683						3330.83
335.2	3.67417		335.2	3.53733		335.2	3.57		335.2	3.635		335.2	3557.17		335.2	3302.58		335.2	3486.5		335.2	4069.17						3322.75
335.4	3.63358		335.4	3.25825		335.4	3.496		335.4	3.51325		335.4	3498.92		335.4	3485.33		335.4	3377.83		335.4	4057.33						3421.67
335.6	3.59508		335.6	3.52683		335.6	3.33508		335.6	3.48875		335.6	3439		335.6	3292.75		335.6	3330.83		335.6	3931.92						3320.25
335.8	3.50142		335.8	3.43158		335.8	3.35608		335.8	3.63925		335.8	3491.08		335.8	3362.92		335.8	3322.75		335.8	3905.67						3252.83
336	3.66417		336	3.54483		336	3.38317		336	3.5135		336	3506.08		336	3542		336	3421.67		336	4039.08						3326.08
336.2	3.66525		336.2	3.38283		336.2	3.42217		336.2	3.428		336.2	3421.33		336.2	3295.5		336.2	3320.25		336.2	3817.58						3396.17
336.4	3.71167		336.4	3.56017		336.4	3.44425		336.4	3.49617		336.4	3409.75		336.4	3384		336.4	3252.83		336.4	3817.08						3294.83
336.6	3.57		336.6	3.40508		336.6	3.46925		336.6	3.51717		336.6	3440.83		336.6	3431.33		336.6	3326.08		336.6	3815.92						3295.42
336.8	3.66808		336.8	3.418		336.8	3.367		336.8	3.45475		336.8	3458.5		336.8	3319		336.8	3396.17		336.8	3809.75						3346.33
337	3.63192		337	3.5335		337	3.33892		337	3.4845		337	3539.25		337	3415		337	3294.83		337	3930.5						3306.33
337.2	3.597		337.2	3.4485		337.2	3.43217		337.2	3.33192		337.2	3453.25		337.2	3379.58		337.2	3295.42		337.2	4008.67						3343.92
337.4	3.69467		337.4	3.54825		337.4	3.41658		337.4	3.4185		337.4	3434.92		337.4	3200.58		337.4	3346.33		337.4	3890.83						3248.5
337.6	3.5675		337.6	3.4545		337.6	3.27783		337.6	3.54242		337.6	3283.83		337.6	3594		337.6	3306.33		337.6	3864						3289.33
337.8	3.67783		337.8	3.39975		337.8	3.3265		337.8	3.45483		337.8	3306.08		337.8	3545.33		337.8	3343.92		337.8	3875.42						3448.33
338	3.69775		338	3.49783		338	3.37667		338	3.34525		338	3585.67		338	3513.67		338	3248.5		338	3838.42						3284.83
338.2	3.59925		338.2	3.47367		338.2	3.45783		338.2	3.60808		338.2	3398.5		338.2	3549.42		338.2	3289.33		338.2	3817.58						3430.67
338.4	3.63675		338.4	3.52242		338.4	3.49933		338.4	3.48967		338.4	3442.92		338.4	3269.75		338.4	3448.33		338.4	3974.25						3332.33
338.6	3.62733		338.6	3.47283		338.6	3.57675		338.6	3.52525		338.6	3494.17		338.6	3332.33		338.6	3284.83		338.6	3798.92						3428.67
338.8	3.61342		338.8	3.4795		338.8	3.44442		338.8	3.40317		338.8	3397.42		338.8	3208.58		338.8	3430.67		338.8	3952.5						3356.08
339	3.59567		339	3.64275		339	3.43225		339	3.499		339	3505.17		339	3408.25		339	3332.33		339	3905.08						3304.83
339.2	3.44983		339.2	3.48525		339.2	3.38783		339.2	3.50533		339.2	3487.08		339.2	3418.5		339.2	3428.67		339.2	3929.83						3290.42
339.4	3.61942		339.4	3.47525		339.4	3.41742		339.4	3.4805		339.4	3467.5		339.4	3276.67		339.4	3356.08		339.4	3891.33						3378.08
339.6	3.44317		339.6	3.638		339.6	3.3145		339.6	3.32042		339.6	3448.58		339.6	3341		339.6	3304.83		339.6	3953.08						3414.92
339.8	3.65983		339.8	3.48767		339.8	3.37842		339.8	3.37108		339.8	3458.67		339.8	3399.83		339.8	3290.42		339.8	3776.67						3270
340	3.59092		340	3.3305		340	3.4685		340	3.34608		340	3468.58		340	3403.42		340	3378.08		340	3958.42						3284.25
340.2	3.56892		340.2	3.57717		340.2	3.46375		340.2	3.45633		340.2	3526		340.2	3372.92		340.2	3414.92		340.2	3728.17						3441.08
340.4	3.583		340.4	3.3685		340.4	3.554		340.4	3.4425		340.4	3406.67		340.4	3422.67		340.4	3270		340.4	3881.92						3453.08
340.6	3.49692		340.6	3.39258		340.6	3.41033		340.6	3.549		340.6	3478.08		340.6	3375.25		340.6	3284.25		340.6	3721.17						3380.08
340.8	3.52292		340.8	3.44567		340.8	3.46667		340.8	3.44542		340.8	3352		340.8	3420.67		340.8	3441.08		340.8	3959.58						3425.17
341	3.66975		341	3.39625		341	3.64333		341	3.55825		341	3516.42		341	3462.17		341	3453.08		341	3781.5						3246.58
341.2	3.5145		341.2	3.50258		341.2	3.70675		341.2	3.57275		341.2	3373.5		341.2	3427.67		341.2	3380.08		341.2	3856.67						3366.75
341.4	3.595		341.4	3.487		341.4	3.50275		341.4	3.38892		341.4	3369.42		341.4	3326.25		341.4	3425.17		341.4	3968.58						3429.5
341.6	3.53825		341.6	3.54992		341.6	3.2095		341.6	3.48483		341.6	3501.75		341.6	3407		341.6	3246.58		341.6	3898.08						3228.17
341.8	3.64825		341.8	3.51483		341.8	3.66517		341.8	3.5095		341.8	3327.75		341.8	3462.92		341.8	3366.75		341.8	3915.42						3331.33
342	3.65958		342	3.48692		342	3.18833		342	3.43492		342	3346.5		342	3380.92		342	3429.5		342	3999.08						3392
342.2	3.59417		342.2	3.43725		342.2	3.415		342.2	3.44967		342.2	3417.67		342.2	3376.08		342.2	3228.17		342.2	3874.67						3330.83
342.4	3.74133		342.4	3.4785		342.4	3.44925		342.4	3.4785		342.4	3510.33		342.4	3330.83		342.4	3331.33		342.4	3822.92						3252.83
342.6	3.60833		342.6	3.40183		342.6	3.37458		342.6	3.39683		342.6	3605.08		342.6	3312.83		342.6	3392		342.6	3863.42						3286.67
342.8	3.546		342.8	3.65425		342.8	3.47792		342.8	3.46167		342.8	3426.25		342.8	3259.92		342.8	3330.83		342.8	3927.75						3358.08
343	3.50875		343	3.53892		343	3.47675		343	3.49783		343	3418.75		343	3402.5		343	3252.83		343	3754.83						3303
343.2	3.70667		343.2	3.463		343.2	3.47425		343.2	3.47367		343.2	3556.83		343.2	3461.25		343.2	3286.67		343.2	3866.92						3432
343.4	3.62308		343.4	3.46858		343.4	3.44575		343.4	3.54167		343.4	3540.25		343.4	3387.83		343.4	3358.08		343.4	4020						3238.83
343.6	3.53575		343.6	3.48075		343.6	3.40592		343.6	3.509		343.6	3523.75		343.6	3450		343.6	3303		343.6	3763.75						3360.17
343.8	3.539		343.8	3.54367		343.8	3.51725		343.8	3.43533		343.8	3525.17		343.8	3424.92		343.8	3432		343.8	3871.33						3446.42
344	3.70958		344	3.52008		344	3.36742		344	3.45425		344	3423.92		344	3441.75		344	3238.83		344	3966.58						3436.08
344.2	3.60233		344.2	3.54158		344.2	3.49025		344.2	3.34583		344.2	3454.83		344.2	3468.17		344.2	3360.17		344.2	3793.5						3404.42
344.4	3.61175		344.4	3.57858		344.4	3.49525		344.4	3.46433		344.4	3568.42		344.4	3448.83		344.4	3446.42		344.4	3892.58						3282.08
344.6	3.57175		344.6	3.46858		344.6	3.33125		344.6	3.54058		344.6	3394		344.6	3569.33		344.6	3436.08		344.6	3916.67						3369.5
344.8	3.68958		344.8	3.35617		344.8	3.45775		344.8	3.43975		344.8	3458.08		344.8	3518.58		344.8	3404.42		344.8	3869.25						3314.58
345	3.55858		345	3.57233		345	3.49883		345	3.49958		345	3359.33		345	3425.33		345	3282.08		345	3983.25						3296.08
345.2	3.42167		345.2	3.59258		345.2	3.36783		345.2	3.53925		345.2	3334.08		345.2	3272.58		345.2	3369.5		345.2	3917						3314
345.4	3.565		345.4	3.47367		345.4	3.51717		345.4	3.57708		345.4	3486.58		345.4	3332.92		345.4	3314.58		345.4	3973.67						3399.5
345.6	3.61142		345.6	3.5085		345.6	3.49567		345.6	3.32633		345.6	3440.58		345.6	3347.67		345.6	3296.08		345.6	3931.67						3276.83
345.8	3.40217		345.8	3.42558		345.8	3.50517		345.8	3.398		345.8	3392.83		345.8	3533.33		345.8	3314		345.8	3976.92						3368.5
346	3.42392		346	3.647		346	3.50283		346	3.35017		346	3527.25		346	3449.42		346	3399.5		346	3823.42						3277.08
346.2	3.65158		346.2	3.2795		346.2	3.47633		346.2	3.43567		346.2	3373.58		346.2	3487.17		346.2	3276.83		346.2	3803.83						3323.25
346.4	3.56583		346.4	3.51575		346.4	3.34958		346.4	3.26075		346.4	3346.83		346.4	3381.17		346.4	3368.5		346.4	4037.17						3452.67
346.6	3.54083		346.6	3.43867		346.6	3.3955		346.6	3.40517		346.6	3459.33		346.6	3250.75		346.6	3277.08		346.6	3873.75						3516.25
346.8	3.70175		346.8	3.49058		346.8	3.44942		346.8	3.21283		346.8	3492.75		346.8	3283.67		346.8	3323.25		346.8	3863.33						3224.92
347	3.60417		347	3.39242		347	3.32275		347	3.49392		347	3430.58		347	3348.75		347	3452.67		347	3871.75						3423.25
347.2	3.54667		347.2	3.49633		347.2	3.52925		347.2	3.44508		347.2	3543.5		347.2	3347.33		347.2	3516.25		347.2	3799.42						3392.83
347.4	3.61475		347.4	3.45208		347.4	3.34658		347.4	3.517		347.4	3490.42		347.4	3284.42		347.4	3224.92		347.4	3896.92						3440.92
347.6	3.61908		347.6	3.496		347.6	3.409		347.6	3.3475		347.6	3528.58		347.6	3276.75		347.6	3423.25		347.6	4039.58						3279.33
347.8	3.69867		347.8	3.46717		347.8	3.4845		347.8	3.52217		347.8	3402.25		347.8	3409.08		347.8	3392.83		347.8	3822						3290.67
348	3.656		348	3.572		348	3.42517		348	3.39983		348	3408.25		348	3393.33		348	3440.92		348	3909.92						3325.83
348.2	3.58575		348.2	3.39008		348.2	3.512		348.2	3.48992		348.2	3489.83		348.2	3445.67		348.2	3279.33		348.2	3603.83						3237
348.4	3.48592		348.4	3.56358		348.4	3.62692		348.4	3.4505		348.4	3364.42		348.4	3371.5		348.4	3290.67		348.4	3794.67						3354.67
348.6	3.638		348.6	3.33292		348.6	3.49908		348.6	3.51375		348.6	3452.75		348.6	3408.92		348.6	3325.83		348.6	3786.83						3261.67
348.8	3.69042		348.8	3.54325		348.8	3.47683		348.8	3.64342		348.8	3434		348.8	3321.67		348.8	3237		348.8	3849.58						3404.92
349	3.51433		349	3.61008		349	3.4865		349	3.29242		349	3374.92		349	3276.25		349	3354.67		349	3726.83						3411.58
349.2	3.54733		349.2	3.58217		349.2	3.60367		349.2	3.47042		349.2	3473.08		349.2	3301.83		349.2	3261.67		349.2	3917.83						3536.58
349.4	3.52817		349.4	3.46808		349.4	3.28233		349.4	3.329		349.4	3315.5		349.4	3340.67		349.4	3404.92		349.4	3800.08						3467.42
349.6	3.5045		349.6	3.49542		349.6	3.48975		349.6	3.48167		349.6	3471.67		349.6	3320.75		349.6	3411.58		349.6	3984.75						3499.17
349.8	3.462		349.8	3.37742		349.8	3.459		349.8	3.32758		349.8	3418.17		349.8	3358		349.8	3536.58		349.8	3915.83						3291.83
350	3.491		350	3.4085		350	3.316		350	3.49692		350	3625.58		350	3230.5		350	3467.42		350	3819.42						3324.42
350.2	3.51667		350.2	3.38583		350.2	3.51083		350.2	3.27717		350.2	3581		350.2	3393.83		350.2	3499.17		350.2	3809.5						3346.25
350.4	3.55467		350.4	3.41558		350.4	3.54858		350.4	3.63208		350.4	3511.92		350.4	3595.67		350.4	3291.83		350.4	3944.08						3472.25
350.6	3.65217		350.6	3.65283		350.6	3.39783		350.6	3.46117		350.6	3476		350.6	3397.25		350.6	3324.42		350.6	3779.67						3310.33
350.8	3.68633		350.8	3.58		350.8	3.32917		350.8	3.45975		350.8	3453.58		350.8	3486.92		350.8	3346.25		350.8	4042.17						3330.08
351	3.52442		351	3.31108		351	3.48492		351	3.55742		351	3433.17		351	3261.83		351	3472.25		351	3835.25						3282.83
351.2	3.62183		351.2	3.35475		351.2	3.47775		351.2	3.36442		351.2	3458.58		351.2	3480.08		351.2	3310.33		351.2	3932.67						3473
351.4	3.6355		351.4	3.506		351.4	3.44725		351.4	3.24933		351.4	3412.92		351.4	3360		351.4	3330.08		351.4	3886.25						3300.33
351.6	3.68108		351.6	3.46617		351.6	3.29358		351.6	3.37367		351.6	3502.08		351.6	3359.67		351.6	3282.83		351.6	3851.75						3254.25
351.8	3.46842		351.8	3.59833		351.8	3.37858		351.8	3.41642		351.8	3470.83		351.8	3304.33		351.8	3473		351.8	3817						3647.08
352	3.49283		352	3.47708		352	3.49675		352	3.40067		352	3658.58		352	3389.67		352	3300.33		352	3970.5						3203.58
352.2	3.56058		352.2	3.47283		352.2	3.54717		352.2	3.44025		352.2	3504		352.2	3423.42		352.2	3254.25		352.2	3984.92						3371.17
352.4	3.59917		352.4	3.471		352.4	3.491		352.4	3.22142		352.4	3567.5		352.4	3467.42		352.4	3647.08		352.4	3831						3300.58
352.6	3.55483		352.6	3.67833		352.6	3.25683		352.6	3.45525		352.6	3491.75		352.6	3483.42		352.6	3203.58		352.6	3961.33						3347.42
352.8	3.55642		352.8	3.45725		352.8	3.4585		352.8	3.403		352.8	3430.67		352.8	3484.42		352.8	3371.17		352.8	3828.5						3467.17
353	3.61325		353	3.50675		353	3.43508		353	3.42442		353	3444.42		353	3357.25		353	3300.58		353	3785.83						3300.08
353.2	3.71142		353.2	3.54225		353.2	3.41367		353.2	3.51292		353.2	3556.25		353.2	3288.67		353.2	3347.42		353.2	3832						3476.33
353.4	3.72833		353.4	3.50658		353.4	3.51658		353.4	3.47033		353.4	3491.67		353.4	3363.83		353.4	3467.17		353.4	3813.08						3361
353.6	3.71008		353.6	3.45958		353.6	3.49508		353.6	3.53092		353.6	3426.92		353.6	3434.33		353.6	3300.08		353.6	3830.92						3542.5
353.8	3.47192		353.8	3.45992		353.8	3.51733		353.8	3.49808		353.8	3592.17		353.8	3394.17		353.8	3476.33		353.8	4104.58						3285
354	3.59967		354	3.54183		354	3.4575		354	3.57675		354	3418.33		354	3488.17		354	3361		354	3808.75						3485.83
354.2	3.4265		354.2	3.52767		354.2	3.366		354.2	3.268		354.2	3529.25		354.2	3556.83		354.2	3542.5		354.2	3990.67						3409.58
354.4	3.70267		354.4	3.70758		354.4	3.50558		354.4	3.39533		354.4	3302.17		354.4	3381.42		354.4	3285		354.4	3830.33						3313
354.6	3.57625		354.6	3.36242		354.6	3.54442		354.6	3.40933		354.6	3436.42		354.6	3517.42		354.6	3485.83		354.6	3967.83						3321.42
354.8	3.64608		354.8	3.33392		354.8	3.32333		354.8	3.47342		354.8	3543.25		354.8	3299.42		354.8	3409.58		354.8	3810.58						3388.42
355	3.55842		355	3.45442		355	3.39575		355	3.48175		355	3325.83		355	3440		355	3313		355	3836.08						3389.67
355.2	3.48308		355.2	3.3625		355.2	3.3125		355.2	3.39908		355.2	3478.58		355.2	3234.17		355.2	3321.42		355.2	3861.17						3207.92
355.4	3.45908		355.4	3.45733		355.4	3.4175		355.4	3.57517		355.4	3373.67		355.4	3322.25		355.4	3388.42		355.4	3867.58						3496.67
355.6	3.64025		355.6	3.4825		355.6	3.35958		355.6	3.4125		355.6	3375.33		355.6	3362		355.6	3389.67		355.6	3792.83						3316.33
355.8	3.60575		355.8	3.45525		355.8	3.43083		355.8	3.448		355.8	3490.5		355.8	3333.33		355.8	3207.92		355.8	4064.58						3253.75
356	3.63192		356	3.50342		356	3.3875		356	3.3855		356	3586.25		356	3336.17		356	3496.67		356	3618.33						3248.42
356.2	3.52042		356.2	3.53808		356.2	3.54983		356.2	3.44033		356.2	3545.33		356.2	3343.33		356.2	3316.33		356.2	3828.83						3386.83
356.4	3.54208		356.4	3.48167		356.4	3.52242		356.4	3.30383		356.4	3387.75		356.4	3392.42		356.4	3253.75		356.4	3843.17						3344.08
356.6	3.54883		356.6	3.38833		356.6	3.47175		356.6	3.57617		356.6	3546.33		356.6	3356.33		356.6	3248.42		356.6	3734.5						3322.67
356.8	3.64867		356.8	3.30833		356.8	3.49967		356.8	3.32258		356.8	3565.42		356.8	3353.58		356.8	3386.83		356.8	3835.83						3402.67
357	3.64925		357	3.45433		357	3.52275		357	3.43458		357	3504.75		357	3383.33		357	3344.08		357	3942.42						3407.33
357.2	3.6		357.2	3.53308		357.2	3.46108		357.2	3.4735		357.2	3471.33		357.2	3462.42		357.2	3322.67		357.2	3787.75						3422.5
357.4	3.534		357.4	3.55833		357.4	3.45692		357.4	3.31783		357.4	3497.25		357.4	3484.25		357.4	3402.67		357.4	3824.83						3248.67
357.6	3.5495		357.6	3.63908		357.6	3.612		357.6	3.401		357.6	3604.5		357.6	3441.25		357.6	3407.33		357.6	3788.08						3364.92
357.8	3.54408		357.8	3.36783		357.8	3.46683		357.8	3.46825		357.8	3454.58		357.8	3364.58		357.8	3422.5		357.8	3920.42						3278.08
358	3.5655		358	3.37025		358	3.44858		358	3.52133		358	3548.58		358	3535.42		358	3248.67		358	3791.83						3295.42
358.2	3.60742		358.2	3.58167		358.2	3.39708		358.2	3.47		358.2	3548.58		358.2	3564.83		358.2	3364.92		358.2	3942.83						3283.75
358.4	3.70067		358.4	3.36892		358.4	3.23617		358.4	3.49683		358.4	3526.42		358.4	3478.25		358.4	3278.08		358.4	3903.92						3377.5
358.6	3.50067		358.6	3.50525		358.6	3.46		358.6	3.51508		358.6	3411.08		358.6	3376.5		358.6	3295.42		358.6	3863.58						3328.5
358.8	3.53925		358.8	3.4835		358.8	3.54192		358.8	3.38642		358.8	3394.33		358.8	3319.92		358.8	3283.75		358.8	3744.58						3434.5
359	3.5255		359	3.47375		359	3.41008		359	3.4855		359	3376.67		359	3443.42		359	3377.5		359	3882.33						3348.75
359.2	3.61192		359.2	3.43758		359.2	3.51267		359.2	3.3715		359.2	3537.75		359.2	3533.83		359.2	3328.5		359.2	3970.67						3475.42
359.4	3.53592		359.4	3.69608		359.4	3.42942		359.4	3.41425		359.4	3417.83		359.4	3432.58		359.4	3434.5		359.4	4034.75						3459.92
359.6	3.66217		359.6	3.54275		359.6	3.48		359.6	3.38067		359.6	3630.17		359.6	3501.75		359.6	3348.75		359.6	3933.17						3139.58
359.8	3.53108		359.8	3.44433		359.8	3.61642		359.8	3.4325		359.8	3554		359.8	3365		359.8	3475.42		359.8	3899.33						3409.5
360	3.63117		360	3.44542		360	3.2395		360	3.43858		360	3392.42		360	3343.58		360	3459.92		360	3845						3333.33
360.2	3.58125		360.2	3.43242		360.2	3.42242		360.2	3.51675		360.2	3559.67		360.2	3464.75		360.2	3139.58		360.2	3838.58						3422.17
360.4	3.62833		360.4	3.60017		360.4	3.41483		360.4	3.46617		360.4	3551.83		360.4	3404.42		360.4	3409.5		360.4	3895						3295.25
360.6	3.54333		360.6	3.44092		360.6	3.43492		360.6	3.38975		360.6	3390.25		360.6	3288.25		360.6	3333.33		360.6	3873.58						3446.42
360.8	3.61158		360.8	3.461		360.8	3.42233		360.8	3.37992		360.8	3265.67		360.8	3396.25		360.8	3422.17		360.8	3802.5						3387
361	3.57183		361	3.51967		361	3.49325		361	3.38708		361	3457.67		361	3370.92		361	3295.25		361	3825.58						3337.08
361.2	3.69425		361.2	3.49125		361.2	3.398		361.2	3.41458		361.2	3415.67		361.2	3268.67		361.2	3446.42		361.2	3900.25						3536.83
361.4	3.69008		361.4	3.40783		361.4	3.40325		361.4	3.40583		361.4	3382.5		361.4	3281.33		361.4	3387		361.4	4074.75						3250.75
361.6	3.53592		361.6	3.40108		361.6	3.32492		361.6	3.51158		361.6	3446.17		361.6	3378.08		361.6	3337.08		361.6	3904						3371.83
361.8	3.57883		361.8	3.35167		361.8	3.425		361.8	3.3145		361.8	3443.83		361.8	3457.42		361.8	3536.83		361.8	3991.83						3429.33
362	3.52842		362	3.46517		362	3.30775		362	3.45692		362	3402		362	3381.17		362	3250.75		362	3918						3305.17
362.2	3.43367		362.2	3.5195		362.2	3.33075		362.2	3.40842		362.2	3460.25		362.2	3470.08		362.2	3371.83		362.2	4015.33						3291.08
362.4	3.58533		362.4	3.59667		362.4	3.496		362.4	3.50717		362.4	3522.08		362.4	3319.33		362.4	3429.33		362.4	3793.58						3315.5
362.6	3.49317		362.6	3.40442		362.6	3.40317		362.6	3.43475		362.6	3418.33		362.6	3296.58		362.6	3305.17		362.6	3818.58						3227.08
362.8	3.4775		362.8	3.43067		362.8	3.52308		362.8	3.45792		362.8	3359.92		362.8	3451.5		362.8	3291.08		362.8	3839.33						3399.17
363	3.49525		363	3.49742		363	3.50008		363	3.421		363	3459.25		363	3501.92		363	3315.5		363	3821.83						3360.92
363.2	3.68233		363.2	3.571		363.2	3.49083		363.2	3.53858		363.2	3349.25		363.2	3219.25		363.2	3227.08		363.2	3777.25						3274.92
363.4	3.59958		363.4	3.39358		363.4	3.33225		363.4	3.448		363.4	3483.42		363.4	3318		363.4	3399.17		363.4	3762.25						3272.75
363.6	3.49333		363.6	3.49592		363.6	3.39683		363.6	3.4135		363.6	3515.5		363.6	3404		363.6	3360.92		363.6	3748.67						3208.58
363.8	3.426		363.8	3.48583		363.8	3.43367		363.8	3.42067		363.8	3542.83		363.8	3416.83		363.8	3274.92		363.8	3976.17						3329.42
364	3.59792		364	3.4895		364	3.62267		364	3.39608		364	3488.58		364	3316.75		364	3272.75		364	3773.25						3316.25
364.2	3.729		364.2	3.46583		364.2	3.486		364.2	3.67692		364.2	3454.58		364.2	3330.17		364.2	3208.58		364.2	3774.67						3443.25
364.4	3.52425		364.4	3.52933		364.4	3.45508		364.4	3.43842		364.4	3362.17		364.4	3468.5		364.4	3329.42		364.4	3834.58						3260.67
364.6	3.57917		364.6	3.53308		364.6	3.56917		364.6	3.53742		364.6	3508.42		364.6	3354.42		364.6	3316.25		364.6	3864.17						3500.58
364.8	3.67808		364.8	3.45725		364.8	3.38783		364.8	3.47042		364.8	3508.25		364.8	3544.75		364.8	3443.25		364.8	3945.08						3266.75
365	3.45525		365	3.37842		365	3.557		365	3.52317		365	3434.92		365	3302.75		365	3260.67		365	3853.5						3470.33
365.2	3.53492		365.2	3.441		365.2	3.6835		365.2	3.485		365.2	3528.25		365.2	3454.25		365.2	3500.58		365.2	3884						3334.75
365.4	3.53492		365.4	3.56533		365.4	3.52733		365.4	3.43983		365.4	3495.83		365.4	3233.58		365.4	3266.75		365.4	3841.25						3287
365.6	3.51667		365.6	3.3505		365.6	3.52833		365.6	3.46142		365.6	3367.83		365.6	3403.83		365.6	3470.33		365.6	3821.83						3368.5
365.8	3.5015		365.8	3.48292		365.8	3.27725		365.8	3.33333		365.8	3533.25		365.8	3409.75		365.8	3334.75		365.8	3868.5						3342
366	3.55708		366	3.605		366	3.50742		366	3.52367		366	3493.83		366	3500.58		366	3287		366	3905.17						3268.33
366.2	3.7655		366.2	3.59017		366.2	3.49025		366.2	3.38442		366.2	3572.83		366.2	3275.58		366.2	3368.5		366.2	3809.17						3380.08
366.4	3.71392		366.4	3.58492		366.4	3.545		366.4	3.35625		366.4	3532.67		366.4	3454.33		366.4	3342		366.4	3787.75						3366.42
366.6	3.55833		366.6	3.631		366.6	3.40408		366.6	3.469		366.6	3546.75		366.6	3386.5		366.6	3268.33		366.6	3930.92						3379.25
366.8	3.5715		366.8	3.6605		366.8	3.54217		366.8	3.35683		366.8	3328.33		366.8	3416.17		366.8	3380.08		366.8	3951.67						3363
367	3.64925		367	3.59542		367	3.50342		367	3.39767		367	3566		367	3522.42		367	3366.42		367	3982.5						3296.83
367.2	3.51933		367.2	3.44433		367.2	3.37125		367.2	3.4345		367.2	3541.42		367.2	3558.17		367.2	3379.25		367.2	3851.75						3311
367.4	3.60617		367.4	3.336		367.4	3.53317		367.4	3.39525		367.4	3614.67		367.4	3370.08		367.4	3363		367.4	3949.92						3356.67
367.6	3.66092		367.6	3.48767		367.6	3.49425		367.6	3.47008		367.6	3599.75		367.6	3339.17		367.6	3296.83		367.6	4064.58						3389.42
367.8	3.45208		367.8	3.52692		367.8	3.38425		367.8	3.54092		367.8	3600.17		367.8	3376.25		367.8	3311		367.8	3889						3469.33
368	3.53242		368	3.449		368	3.47525		368	3.44908		368	3581.75		368	3317.83		368	3356.67		368	3758						3303.17
368.2	3.58433		368.2	3.37083		368.2	3.36975		368.2	3.31942		368.2	3331.67		368.2	3336.08		368.2	3389.42		368.2	3930.83						3317.67
368.4	3.56967		368.4	3.47125		368.4	3.39817		368.4	3.47625		368.4	3507.17		368.4	3399.42		368.4	3469.33		368.4	3851.17						3345.67
368.6	3.4625		368.6	3.64283		368.6	3.48258		368.6	3.43675		368.6	3560.08		368.6	3407.75		368.6	3303.17		368.6	3901.5						3235.92
368.8	3.43642		368.8	3.706		368.8	3.37792		368.8	3.5165		368.8	3479		368.8	3360.25		368.8	3317.67		368.8	3964.58						3216.58
369	3.48575		369	3.49575		369	3.34875		369	3.44875		369	3458.08		369	3435.58		369	3345.67		369	3910.08						3243.08
369.2	3.59675		369.2	3.49625		369.2	3.423		369.2	3.49925		369.2	3494.5		369.2	3441.92		369.2	3235.92		369.2	4025						3328.42
369.4	3.65925		369.4	3.54092		369.4	3.47958		369.4	3.67508		369.4	3422.67		369.4	3479.5		369.4	3216.58		369.4	3856						3183.5
369.6	3.51175		369.6	3.37858		369.6	3.62533		369.6	3.34958		369.6	3533.25		369.6	3307.25		369.6	3243.08		369.6	3908.17						3452.67
369.8	3.54583		369.8	3.48208		369.8	3.35358		369.8	3.516		369.8	3406.92		369.8	3291.08		369.8	3328.42		369.8	3746.75						3275.92
370	3.51592		370	3.40717		370	3.27725		370	3.3145		370	3508.75		370	3443.33		370	3183.5		370	3959.92						3230.33
370.2	3.57775		370.2	3.34058		370.2	3.24933		370.2	3.3975		370.2	3392		370.2	3499		370.2	3452.67		370.2	3910.83						3160.17
370.4	3.54717		370.4	3.35167		370.4	3.30242		370.4	3.49283		370.4	3462.75		370.4	3252.5		370.4	3275.92		370.4	3930.42						3162.75
370.6	3.63217		370.6	3.52575		370.6	3.41883		370.6	3.25692		370.6	3254.42		370.6	3698.5		370.6	3230.33		370.6	3821.58						3143.17
370.8	3.48008		370.8	3.37917		370.8	3.61733		370.8	3.48442		370.8	3399.83		370.8	3357.5		370.8	3160.17		370.8	3779.17						3096.33
371	3.48733		371	3.40617		371	3.46742		371	3.34158		371	3428.33		371	3111.42		371	3162.75		371	3949.58						3015.92
371.2	3.51367		371.2	3.52067		371.2	3.3495		371.2	3.561		371.2	3359.83		371.2	3502.58		371.2	3143.17		371.2	3917.75						3049.42
371.4	3.61842		371.4	3.51767		371.4	3.38233		371.4	3.45683		371.4	3476.5		371.4	3339.42		371.4	3096.33		371.4	4004.75						3000.08
371.6	3.63692		371.6	3.409		371.6	3.49508		371.6	3.531		371.6	3468.92		371.6	3456.5		371.6	3015.92		371.6	3826.75						3246.92
371.8	3.66683		371.8	3.52758		371.8	3.49733		371.8	3.31983		371.8	3561.17		371.8	3284.25		371.8	3049.42		371.8	3790.75						3111.25
372	3.61033		372	3.47075		372	3.34008		372	3.60283		372	3437.25		372	3309.08		372	3000.08		372	3924.92						3115.67
372.2	3.66017		372.2	3.49183		372.2	3.34108		372.2	3.54442		372.2	3538.33		372.2	3335.58		372.2	3246.92		372.2	3834.92						3183.92
372.4	3.65475		372.4	3.48008		372.4	3.52867		372.4	3.47042		372.4	3483.67		372.4	3485.5		372.4	3111.25		372.4	3881.08						3151.17
372.6	3.58683		372.6	3.46642		372.6	3.50892		372.6	3.39308		372.6	3507.67		372.6	3459.67		372.6	3115.67		372.6	3990.75						3143.83
372.8	3.4745		372.8	3.38658		372.8	3.34842		372.8	3.48275		372.8	3489.25		372.8	3201.75		372.8	3183.92		372.8	3682.33						3168.75
373	3.57192		373	3.39258		373	3.51492		373	3.55833		373	3563.5		373	3377		373	3151.17		373	4074.92						3093.25
373.2	3.65767		373.2	3.49317		373.2	3.53792		373.2	3.4795		373.2	3571.83		373.2	3454.42		373.2	3143.83		373.2	3871.33						3166.33
373.4	3.62708		373.4	3.49325		373.4	3.37167		373.4	3.396		373.4	3510.67		373.4	3445		373.4	3168.75		373.4	3844.58						3255.5
373.6	3.80425		373.6	3.491		373.6	3.48975		373.6	3.51558		373.6	3328		373.6	3374.5		373.6	3093.25		373.6	3832.17						3380.25
373.8	3.46433		373.8	3.4185		373.8	3.43267		373.8	3.3415		373.8	3526.17		373.8	3330.25		373.8	3166.33		373.8	3832.92						3195.33
374	3.64792		374	3.49508		374	3.24275		374	3.41933		374	3553.92		374	3359.08		374	3255.5		374	3993.67						3253.5
374.2	3.61533		374.2	3.48192		374.2	3.51183		374.2	3.44783		374.2	3552.58		374.2	3328.75		374.2	3380.25		374.2	3908						3233
374.4	3.518		374.4	3.5565		374.4	3.4575		374.4	3.37558		374.4	3433.08		374.4	3388.83		374.4	3195.33		374.4	4098.67						3251.33
374.6	3.62258		374.6	3.51592		374.6	3.35242		374.6	3.41558		374.6	3583.42		374.6	3264.5		374.6	3253.5		374.6	3937.83						3280.08
374.8	3.4595		374.8	3.42792		374.8	3.34217		374.8	3.532		374.8	3458.08		374.8	3318.08		374.8	3233		374.8	3736
375	3.69342		375	3.41525		375	3.54092		375	3.50425		375	3338		375	3458.08		375	3251.33		375	3901.33
375.2	3.75458		375.2	3.4185		375.2	3.51725		375.2	3.50817		375.2	3413.08		375.2	3358.83		375.2	3280.08		375.2	3861.08
375.4	3.58167		375.4	3.48567		375.4	3.41992		375.4	3.4825		375.4	3613.25		375.4	3506.83		375.4			375.4	3742.33
375.6	3.7675		375.6	3.49267		375.6	3.52508		375.6	3.47542		375.6	3375.33		375.6	3282.33		375.6			375.6	3839.92
375.8	3.55958		375.8	3.538		375.8	3.45908		375.8	3.40675		375.8	3588.67		375.8	3352.92		375.8			375.8	4167.25
376	3.526		376	3.58758		376	3.32425		376	3.46292		376	3536.67		376	3273.67		376			376	4021.58
376.2	3.53242		376.2	3.41375		376.2	3.50267		376.2	3.56367		376.2	3416.75		376.2	3120.5		376.2			376.2	3893.83
376.4	3.52333		376.4	3.61192		376.4	3.50183		376.4	3.57717		376.4	3312.92		376.4	3377.58		376.4			376.4	3949.67
376.6	3.58917		376.6	3.43275		376.6	3.48733		376.6	3.50608		376.6	3325.75		376.6	3340.42		376.6			376.6	3829.33
376.8	3.37508		376.8	3.531		376.8	3.62633		376.8	3.35458		376.8	3431.33		376.8	3368.67		376.8			376.8	3923.08
377	3.61783		377	3.55167		377	3.48517		377	3.48625		377	3442.25		377	3360.92		377			377	4084.67
377.2	3.54908		377.2	3.51225		377.2	3.3935		377.2	3.3025		377.2	3512.67		377.2	3526.67		377.2			377.2	3845.33
377.4	3.57683		377.4	3.51783		377.4	3.33833		377.4	3.49217		377.4	3470.67		377.4	3575.42		377.4			377.4	3934.58
377.6	3.60992		377.6	3.538		377.6	3.499		377.6	3.63133		377.6	3528.83		377.6	3486.75		377.6			377.6	3775.33
377.8	3.55433		377.8	3.5165		377.8	3.43617		377.8	3.46917		377.8	3365.08		377.8	3370.83		377.8			377.8	3837.33
378	3.47683		378	3.47067		378	3.41158		378	3.45083		378	3454.75		378	3427.17		378			378	3874.17
378.2	3.51742		378.2	3.53692		378.2	3.50392		378.2	3.50633		378.2	3506.08		378.2	3413		378.2			378.2	3973.08
378.4	3.40542		378.4	3.60442		378.4	3.329		378.4	3.57933		378.4	3470.33		378.4	3459.17		378.4			378.4	3979.92
378.6	3.72117		378.6	3.62392		378.6	3.38208		378.6	3.50308		378.6	3487.42		378.6	3469.92		378.6			378.6	3769.83
378.8	3.56033		378.8	3.43292		378.8	3.51292		378.8	3.53692		378.8	3598.17		378.8	3450.92		378.8			378.8	3929.42
379	3.50108		379	3.42767		379	3.40633		379	3.40408		379	3529.42		379	3275.67		379			379	4046.75
379.2	3.40692		379.2	3.42475		379.2	3.45175		379.2	3.519		379.2	3427.67		379.2	3387.5		379.2			379.2	3829.33
379.4	3.79292		379.4	3.45708		379.4	3.56883		379.4	3.55417		379.4	3406.33		379.4	3230		379.4			379.4	3901.08
379.6	3.50892		379.6	3.51167		379.6	3.43908		379.6	3.35933		379.6	3507.92		379.6	3328.25		379.6			379.6	3974.5
379.8	3.52325		379.8	3.53467		379.8	3.55917		379.8	3.46958		379.8	3403.17		379.8	3392.5		379.8			379.8	3716
380	3.60458		380	3.47875		380	3.44183		380	3.44525		380	3510		380	3273		380			380	3735.17
380.2	3.71367		380.2	3.50808		380.2	3.47242		380.2	3.52692		380.2	3674.25		380.2	3341.42		380.2			380.2	3871.83
380.4	3.746		380.4	3.40083		380.4	3.48992		380.4	3.35575		380.4	3592.33		380.4	3566.58		380.4			380.4	3981.25
380.6	3.53317		380.6	3.66342		380.6	3.51383		380.6	3.60158		380.6	3479		380.6	3425.83		380.6			380.6	3893.5
380.8	3.6635		380.8	3.48933		380.8	3.6085		380.8	3.47633		380.8	3407.42		380.8	3380.5		380.8			380.8	3835.83
381	3.57825		381	3.46675		381	3.45125		381	3.57217		381	3522.5		381	3408.75		381			381	3968.67
381.2	3.63658		381.2	3.48642		381.2	3.47467		381.2	3.5665		381.2	3521.92		381.2	3321.5		381.2			381.2	3850.92
381.4	3.67075		381.4	3.45733		381.4	3.32033		381.4	3.57758		381.4	3386.17		381.4	3541.75		381.4			381.4	3991.75
381.6	3.56775		381.6	3.49033		381.6	3.43625		381.6	3.42933		381.6	3433.83		381.6	3297.92		381.6			381.6	3975.83
381.8	3.70725		381.8	3.35583		381.8	3.46942		381.8	3.49567		381.8	3518.75		381.8	3520		381.8			381.8	3933.08
382	3.62483		382	3.52408		382	3.44033		382	3.4885		382	3420.75		382	3301.17		382			382	3959.5
382.2	3.57625		382.2	3.4665		382.2	3.36825		382.2	3.53158		382.2	3475.33		382.2	3632.83		382.2			382.2	3793.58
382.4	3.61083		382.4	3.46067		382.4	3.55742		382.4	3.40025		382.4	3453.92		382.4	3473.17		382.4			382.4	3956
382.6	3.48542		382.6	3.40875		382.6	3.3275		382.6	3.51125		382.6	3291.25		382.6	3352.42		382.6			382.6	3769.58
382.8	3.56942		382.8	3.39083		382.8	3.40517		382.8	3.46017		382.8	3492.08		382.8	3304.25		382.8			382.8	3845
383	3.61242		383	3.432		383	3.44583		383	3.41667		383	3385.17		383	3499.92		383			383	3735.83
383.2	3.77992		383.2	3.5325		383.2	3.54175		383.2	3.38592		383.2	3516.83		383.2	3332.33		383.2			383.2	3699.83
383.4	3.55092		383.4	3.39225		383.4	3.44025		383.4	3.46525		383.4	3362.17		383.4	3537.42		383.4			383.4	3846.83
383.6	3.4885		383.6	3.466		383.6	3.44208		383.6	3.52983		383.6	3309.25		383.6	3453.42		383.6			383.6	4004.83
383.8	3.58233		383.8	3.43025		383.8	3.43225		383.8	3.54633		383.8	3483.83		383.8	3447.92		383.8			383.8	3791.25
384	3.54708		384	3.49508		384	3.40592		384	3.43217		384	3452.75		384	3457.42		384			384	3831.92
384.2	3.54933		384.2	3.407		384.2	3.53583		384.2	3.40633		384.2	3410.67		384.2	3405.83		384.2			384.2	3867.42
384.4	3.57558		384.4	3.62458		384.4	3.48875		384.4	3.39642		384.4	3556.58		384.4	3361.67		384.4			384.4	3775.33
384.6	3.48133		384.6	3.35283		384.6	3.41808		384.6	3.387		384.6	3212.67		384.6	3402.25		384.6			384.6	3774.08
384.8	3.72017		384.8	3.4585		384.8	3.55008		384.8	3.47742		384.8	3395.75		384.8	3432.58		384.8			384.8	4029.92
385	3.48917		385	3.53767		385	3.46958		385	3.55217		385	3397.25		385	3508.25		385			385	3638.83
385.2	3.47342		385.2	3.35425		385.2	3.50258		385.2	3.50533		385.2	3482.17		385.2	3637.08		385.2			385.2	3833.25
385.4	3.66692		385.4	3.43558		385.4	3.28975		385.4	3.30425		385.4	3491.17		385.4	3447.25		385.4			385.4	3751.92
385.6	3.62733		385.6	3.49292		385.6	3.29792		385.6	3.38717		385.6	3519.42		385.6	3454		385.6			385.6	3901.58
385.8	3.51242		385.8	3.44308		385.8	3.55075		385.8	3.62008		385.8	3453.92		385.8	3270		385.8			385.8	3966
386	3.54542		386	3.51808		386	3.46092		386	3.55925		386	3516.67		386	3317.25		386			386	3835.67
386.2	3.72417		386.2	3.62025		386.2	3.38183		386.2	3.43925		386.2	3463.83		386.2	3433.92		386.2			386.2	3720.58
386.4	3.67083		386.4	3.37433		386.4	3.36		386.4	3.3785		386.4	3484.58		386.4	3483.42		386.4			386.4	3908.75
386.6	3.72017		386.6	3.599		386.6	3.413		386.6	3.42308		386.6	3438.42		386.6	3401.42		386.6			386.6	3841.25
386.8	3.74725		386.8	3.41467		386.8	3.47917		386.8	3.39525		386.8	3475		386.8	3360.92		386.8			386.8	3901.08
387	3.53817		387	3.43667		387	3.33358		387	3.30175		387	3505.58		387	3359.25		387			387	3771.33
387.2	3.65133		387.2	3.4655		387.2	3.55058		387.2	3.38867		387.2	3337.75		387.2	3286.25		387.2			387.2	3949.42
387.4	3.41942		387.4	3.37858		387.4	3.44783		387.4	3.44617		387.4	3287.08		387.4	3436.58		387.4			387.4	3936.92
387.6	3.48933		387.6	3.43567		387.6	3.33692		387.6	3.486		387.6	3519.08		387.6	3495.83		387.6			387.6	3833.42
387.8	3.5725		387.8	3.497		387.8	3.3165		387.8	3.6175		387.8	3383.25		387.8	3347.33		387.8			387.8	3956.5
388	3.77858		388	3.56358		388	3.394		388	3.3325		388	3537.83		388	3475.75		388			388	3803.92
388.2	3.65633		388.2	3.5285		388.2	3.54733		388.2	3.546		388.2	3511.92		388.2	3397.75		388.2			388.2	3713.33
388.4	3.5465		388.4	3.43567		388.4	3.503		388.4	3.44675		388.4	3640.58		388.4	3355.5		388.4			388.4	3884
388.6	3.57808		388.6	3.61583		388.6	3.55958		388.6	3.51242		388.6	3348.92		388.6	3448.58		388.6			388.6	3856.33
388.8	3.60767		388.8	3.55758		388.8	3.41792		388.8	3.4465		388.8	3537.92		388.8	3384.83		388.8			388.8	3879.75
389	3.594		389	3.53617		389	3.47625		389	3.52725		389	3464.42		389	3468.75		389			389	3952.92
389.2	3.606		389.2	3.45408		389.2	3.51717		389.2	3.45917		389.2	3406.08		389.2	3511.08		389.2			389.2	3849.25
389.4	3.54625		389.4	3.428		389.4	3.492		389.4	3.33633		389.4	3432.5		389.4	3439.25		389.4			389.4	3915.67
389.6	3.5405		389.6	3.4915		389.6	3.42758		389.6	3.35042		389.6	3497.25		389.6	3491.67		389.6			389.6	3793.25
389.8	3.66517		389.8	3.39167		389.8	3.42958		389.8	3.38408		389.8	3569		389.8	3344.08		389.8			389.8	3807.67
390	3.55842		390	3.52667		390	3.47758		390	3.53808		390	3544.33		390	3431.42		390			390	3912.75
390.2	3.34242		390.2	3.43442		390.2	3.4845		390.2	3.32525		390.2	3480.58		390.2	3628.33		390.2			390.2	4002.75
390.4	3.608		390.4	3.42975		390.4	3.39875		390.4	3.55675		390.4	3355.25		390.4	3401.42		390.4			390.4	3926.92
390.6	3.68567		390.6	3.45583		390.6	3.28108		390.6	3.67683		390.6	3331.33		390.6	3483.08		390.6			390.6	3942.67
390.8	3.72775		390.8	3.57492		390.8	3.37258		390.8	3.59775		390.8	3505.33		390.8	3497.08		390.8			390.8	3974.83
391	3.49725		391	3.49492		391	3.41092		391	3.58942		391	3342.75		391	3554.75		391			391	3823.83
391.2	3.58883		391.2	3.47867		391.2	3.53667		391.2	3.37858		391.2	3280.75		391.2	3457.83		391.2			391.2	3827.75
391.4	3.64825		391.4	3.30375		391.4	3.45667		391.4	3.62558		391.4	3679.58		391.4	3222.42		391.4			391.4	3876.08
391.6	3.54		391.6	3.37792		391.6	3.39217		391.6	3.37733		391.6	3474.92		391.6	3482.5		391.6			391.6	3667.92
391.8	3.59458		391.8	3.51667		391.8	3.33967		391.8	3.58867		391.8	3462.67		391.8	3343.33		391.8			391.8	3716
392	3.49108		392	3.28325		392	3.50908		392	3.45067		392	3553.58		392	3442.5		392			392	3814.17
392.2	3.72083		392.2	3.467		392.2	3.44183		392.2	3.50083		392.2	3576.67		392.2	3476.92		392.2			392.2	3759.17
392.4	3.71217		392.4	3.26425		392.4	3.51108		392.4	3.48325		392.4	3380		392.4	3424.75		392.4			392.4	3985
392.6	3.66175		392.6	3.43633		392.6	3.45767		392.6	3.40825		392.6	3554.92		392.6	3437.83		392.6			392.6	4007.33
392.8	3.65917		392.8	3.48483		392.8	3.37133		392.8	3.38833		392.8	3275.75		392.8	3380.75		392.8			392.8	3942.33
393	3.55258		393	3.48242		393	3.49767		393	3.40158		393	3538.08		393	3342.92		393			393	3927.25
393.2	3.43583		393.2	3.57617		393.2	3.60817		393.2	3.41925		393.2	3533		393.2	3541.08		393.2			393.2	3838.83
393.4	3.65233		393.4	3.53625		393.4	3.47783		393.4	3.30317		393.4	3506.5		393.4	3315.17		393.4			393.4	3759.83
393.6	3.57617		393.6	3.53617		393.6	3.37083		393.6	3.54417		393.6	3515.83		393.6	3563.25		393.6			393.6	3879.5
393.8	3.763		393.8	3.45817		393.8	3.37892		393.8	3.38308		393.8	3491.58		393.8	3446.5		393.8			393.8	3903.42
394	3.70775		394	3.66008		394	3.48842		394	3.45925		394	3456.92		394	3311.5		394			394	3804.67
394.2	3.50975		394.2	3.4535		394.2	3.44242		394.2	3.37625		394.2	3310.75		394.2	3339.25		394.2			394.2	3810.58
394.4	3.60333		394.4	3.45383		394.4	3.451		394.4	3.3505		394.4	3482.75		394.4	3636.25		394.4			394.4	3938.58
394.6	3.47875		394.6	3.47625		394.6	3.57292		394.6	3.603		394.6	3477.83		394.6	3393.67		394.6			394.6	3816.67
394.8	3.59992		394.8	3.64608		394.8	3.3355		394.8	3.52575		394.8	3475.58		394.8	3499.75		394.8			394.8	3862.08
395	3.66867		395	3.49342		395	3.505		395	3.50233		395	3560.92		395	3304.67		395			395	3851.83
395.2	3.60658		395.2	3.48217		395.2	3.30342		395.2	3.522		395.2	3499.67		395.2	3417.5		395.2			395.2	3929.17
395.4	3.6205		395.4	3.6995		395.4	3.55167		395.4	3.475		395.4	3423		395.4	3476.08		395.4			395.4	3852.33
395.6	3.76908		395.6	3.45517		395.6	3.42642		395.6	3.3715		395.6	3400.67		395.6	3528.92		395.6			395.6	3888.58
395.8	3.52717		395.8	3.52092		395.8	3.34525		395.8	3.39833		395.8	3571.08		395.8	3396.5		395.8			395.8	3921.08
396	3.4685		396	3.493		396	3.35775		396	3.45117		396	3586		396	3378.17		396			396	3844.58
396.2	3.7005		396.2	3.4525		396.2	3.47967		396.2	3.57533		396.2	3460.75		396.2	3334.5		396.2			396.2	4115.17
396.4	3.545		396.4	3.40967		396.4	3.48775		396.4	3.41583		396.4	3447.25		396.4	3521.17		396.4			396.4	3765.67
396.6	3.55425		396.6	3.32317		396.6	3.35858		396.6	3.366		396.6	3460.33		396.6	3401.08		396.6			396.6	3935.83
396.8	3.57		396.8	3.43542		396.8	3.45275		396.8	3.32408		396.8	3375.17		396.8	3332.08		396.8			396.8	3856.25
397	3.51617		397	3.45358		397	3.34408		397	3.46025		397	3364.83		397	3295.17		397			397	3873.67
397.2	3.63525		397.2	3.52208		397.2	3.46192		397.2	3.392		397.2	3446.42		397.2	3377.92		397.2			397.2	3883.5
397.4	3.59633		397.4	3.46858		397.4	3.53067		397.4	3.41317		397.4	3510.42		397.4	3427.33		397.4			397.4	3853.25
397.6	3.593		397.6	3.583		397.6	3.38217		397.6	3.476		397.6	3497		397.6	3389.75		397.6			397.6	3967.17
397.8	3.59942		397.8	3.42217		397.8	3.47242		397.8	3.35867		397.8	3472.33		397.8	3350.25		397.8			397.8	3888.58
398	3.64075		398	3.5525		398	3.63483		398	3.436		398	3436.5		398	3414.33		398			398	3661.58
398.2	3.594		398.2	3.58925		398.2	3.45133		398.2	3.428		398.2	3508.25		398.2	3453.92		398.2			398.2	3949.33
398.4	3.62683		398.4	3.50625		398.4	3.40875		398.4	3.48842		398.4	3400.5		398.4	3311.33		398.4			398.4	3998.33
398.6	3.47308		398.6	3.61		398.6	3.52958		398.6	3.463		398.6	3435.42		398.6	3403.67		398.6			398.6	3957.83
398.8	3.62892		398.8	3.56292		398.8	3.38808		398.8	3.28225		398.8	3364.67		398.8	3318		398.8			398.8	3881.42
399	3.63483		399	3.39267		399	3.42008		399	3.50633		399	3455.08		399	3365.67		399			399	3859.08
399.2	3.444		399.2	3.48958		399.2	3.37808		399.2	3.36192		399.2	3530.08		399.2	3301.83		399.2			399.2	3890.5
[truncated: 2,003 more rows]

## Sheet: S3D
fluorescence intensity	number of values
0	0
100	5
200	14
300	21
400	15
500	5
600	4
700	1
800	0

## Sheet: S3E
	fluorescence intensity
SEC	SPOT 3	SPOT 4	SPOT 2	SPOT 1	SPOT 5	SPOT 6	SPOT 7				number of values - SPOT1
1	272.417	454.333	578	788.167	172.25	202.334	375.333			0
2	183	686.917	384.833	523.083	263.5	664.084	457.25			100
3	197.084	224.916	283.584	651.917	132.25	643	791.25			200	0
4	239	334.25	328.25	685.416	278.5	612.666	562			300	5
5	258.166	267.833	354.5	576.166	323.083	387.166	672.5			400	12
6	135.834	445.917	464.917	598.167	67.083	94.667	871.167			500	12
7	31.5	591	367.583	438.083	56.167	307.333	603.917			600	7
8	134.583	438.083	369.5	429.334	252	293.75	885.833			700	5
9	173.667	271.833	496.417	314.584	92	206.917	708.75			800	1
10	329.25	406.833	277.75	733.5	102.5	342.666	444.834			900	0
11	291.25	246.333		740.25	-9.083	360.333	345.5
12	148.834	412.167		460.917	259.25	384.5	382.917
13	294.334	191.25		633.667	146.75	338.75	431.667
14	137	678.917		596.167	-26.666	301.833	413.75
15	260.167	587.25		556.417	582.083	117.917	356.5
16	248.833	515.75		348.584		423.416	540.917
17	159.75	386.416		547.917		239.167	450
18	228.916	286.333		530.417		208.166	260.25
19	297.166	567.334		352.166		281.334	353.25
20	208.833	266.666		453.084		212.583	487.333
21	154.25	400.833		594.5		318.917	296.5
22	280.75	228.25		580.75		381.333	450.167
23	348.167	484.167		497.833		368.25	465.75
24	249.416	493		508.583		299.916	603.833
25	140.75	549.417		473.667		215.584	441.084
26	122	500.417		420.667		230.917	626.416
27	164.083	162.583		425.167		156
28	58	281.583		369		272.916
29	269.5			643.667		253.834
30	204.667			875.166		388
31	201.583			541.333		437.5
32	56.084			558		505.416
33	226.833			423.084		445.917
34	147.166			604.584		527.917
35	96.25			431.25		637.583
36	154.583			318.5		522.5
37	150.5			488.5		352.5
38	226.417			447.417		273.25
39	72			671.834
40	262.417			777.667
41	369.916			692.416
				755.417
